# Supplementary material for: Chlorotoxin does not target matrix metalloproteinase-2 in glioblastoma
Source: PLoS One. 2026 Apr 9;21(4):e0328964. doi: 10.1371/journal.pone.0328964 (PMC13065040; doi:10.1371/journal.pone.0328964)
Supplement: S1 File — (XLSX) [file pone.0328964.s009.xlsx]

## Sheet: Table4
HPEPDOCK				HADDOCK				AF2
file	Average Free Energy	stdev		file	mean	stdev		file	mean	stdev
CTX-4 TOTAL	-62.534	7.16903		CTX	-37.8231	7.86722		CTX	-53.0243	11.3247
CTX-4 TDC	-34.8276	6.34092		P75	-21.8002	6.85656		P75	-58.4849	10.3475
P78-4 TOTAL	-61.645	6.66664		P76	-52.1633	7.30548		P76	-51.8509	9.27022
P78-4 TDC	-48.5335	6.1549		P77	-27.7801	6.49201		P77	-72.8872	11.2434
P75-8 TOTAL	-61.645	6.66664		P78	-41.8999	5.43333		P78	-29.9387	10.9777
P75-8 TDC	-48.5335	6.1549
P76-5 TOTAL	-50.7167	9.56381
P76-5 TDC	-34.3754	6.9352
P77-10 TOTAL	-37.5837	10.0318
P77-10 TDC	-24.8903	9.58223

## Sheet: Table7
		MMP2	CTX				P75				P76
			30		50		30	Dtm	50		30		50
		47.8	47.5	-0.2	47.5	-0.2
		47.8	47.8	0.1	47.5	-0.2
		47.5	47.8	0.1	47.5	-0.2
	average	47.7	47.7	2.36848e-15	47.5	-0.2
	stdev			0.173205		0
		48.1					47.5	1.06667	48.4	1.96667	45.7	-0.733333	47.8	0.6
		45.5					47.5	1.06667	48.4	1.96667	46	-0.433333	47.8	0.6
		45.7					47.8	1.36667	48.1	1.66667	46.6	0.166667	47.8	0.6
		46.4333
		47.2					47.5	0.6	48.4	1.5	48.7	1.8	47.4	0.5
		44.8					47.5	0.6	48.7	1.8	48.4	1.5	48.1	1.2
		48.7					47.5	0.6	48.7	1.8	48.7	1.8	48.1	1.2
		46.9
		47.2					47.5	0.2	46	-1.3	47.8	0.5	47.5	0.2
		46.9					46.9	-0.4	46.3	-1	47.8	0.5	47.8	0.5
		47.8					47.2	-0.1	45.7	-1.6	48.1	0.8	47.5	0.2
	average	47.3						0.6375		0.755556		0.655556		0.622222
	stdev							0.576146		1.55546		0.918937		0.363242

## Sheet: FIG4
CTX					P75					P76					P77					P78
Frames	Average	SD	SEM		Frames	Average	SD	SEM		Frames	Average	SD	SEM		Frames	Average	SD	SEM		Frames	Average	SD	SEM
MMP2:GLN:149	-0.76	0.49	0.05		MMP2:GLU:166	-0.88	0.23	0.02		MMP2:LEU:215	-0.69	0.32	0.03		MMP2:ILE:129	-0.75	0.34	0.03		MMP2:ARG:146	1.06	1.11	0.11
MMP2:SER:152	-2.17	0.76	0.08		MMP2:ASP:168	-0.95	0.16	0.02		MMP2:GLY:218	-0.83	0.6	0.06		MMP2:GLU:166	4.45	3.36	0.33		MMP2:ASP:153	0.76	0.74	0.07
MMP2:ASP:153	-0.53	1.47	0.15		MMP2:ARG:175	1.86	0.96	0.1		MMP2:VAL:220	-1.55	0.3	0.03		MMP2:MET:170	-1.22	0.43	0.04		MMP2:GLU:217	-2.63	2.16	0.21
MMP2:ARG:158	-2.43	2.48	0.25		MMP2:TRP:176	-1.74	0.52	0.05		MMP2:LYS:234	2.52	1.8	0.18		MMP2:ASN:172	0.63	0.73	0.07		MMP2:PHE:398	-0.57	0.34	0.03
MMP2:PHE:159	-1.51	0.85	0.08		MMP2:GLU:177	-6.31	2.59	0.26		MMP2:PRO:236	-1.91	0.6	0.06		MMP2:ARG:175	1.12	1.93	0.19		MMP2:LYS:429	0.69	0.59	0.06
MMP2:VAL:474	-1.48	0.33	0.03		MMP2:HIS:178	-0.85	0.33	0.03		MMP2:GLU:243	0.89	1.52	0.15		MMP2:TRP:176	-1.84	0.78	0.08		MMP2:ASN:430	-2.12	0.64	0.06
MMP2:ASP:521	1.16	0.41	0.04		MMP2:PRO:183	-0.77	0.29	0.03		MMP2:ASN:245	-1.3	1.34	0.13		MMP2:GLU:177	-5.12	1.82	0.18		MMP2:PHE:431	-3.85	0.72	0.07
MMP2:ARG:567	-1.08	0.37	0.04		MMP2:ASP:185	-0.6	0.19	0.02		MMP2:TYR:263	-1.02	0.56	0.06		MMP2:ASP:185	-3.95	1.9	0.19		MMP2:ARG:432	-2.13	1.55	0.15
MMP2:ASP:569	3.56	1.61	0.16		MMP2:ASP:188	-0.53	0.55	0.06		MMP2:GLU:361	-0.56	0.61	0.06		MMP2:GLY:186	-1.63	1.54	0.15		MMP2:LEU:433	-1.65	0.42	0.04
MMP2:GLY:585	0.99	0.65	0.06		MMP2:GLY:189	-1.06	0.38	0.04		MMP2:LEU:548	-1.08	0.3	0.03		MMP2:LYS:187	1.14	1.34	0.13		MMP2:LEU:461	-1.87	0.36	0.04
MMP2:ASP:586	-1.03	0.3	0.03		MMP2:LEU:190	-1	0.29	0.03		MMP2:ARG:550	1.25	0.96	0.1		MMP2:ASP:188	2.47	2.53	0.25		MMP2:ARG:491	1.32	0.92	0.09
MMP2:ILE:606	-0.51	0.31	0.03		MMP2:PHE:195	-2.97	0.45	0.04		MMP2:TYR:552	-2.68	0.46	0.05		MMP2:PHE:195	-1.1	0.63	0.06		MMP2:GLU:518	-1.88	1.4	0.14
MMP2:ASN:616	-0.88	0.65	0.06		MMP2:ALA:196	-1.88	0.75	0.07		MMP2:PRO:553	-1.2	0.68	0.07		MMP2:ASP:204	5.77	3.81	0.38		P78:LYS:1	-4.31	2.29	0.23
MMP2:ASP:618	2.15	0.51	0.05		MMP2:GLY:198	-0.54	0.26	0.03		MMP2:LYS:554	1.38	0.73	0.07		P77:CYS:1	-9.44	3.29	0.33		P78:CYS:2	-1.65	0.5	0.05
MMP2:LYS:633	-1.92	1.11	0.11		MMP2:VAL:201	-1.21	0.97	0.1		P76:GLY:1	-1.49	0.44	0.04		P77:ARG:2	-2.83	0.85	0.08		P78:TYR:3	-1.44	1.9	0.19
MMP2:GLY:634	-1.17	0.29	0.03		MMP2:GLY:202	-2.64	0.8	0.08		P76:ARG:2	-9.2	3.47	0.35		P77:LYS:4	-1.43	0.8	0.08		P78:PRO:5	-3.59	0.69	0.07
MMP2:TYR:636	-1.43	0.59	0.06		MMP2:GLY:203	-0.52	0.19	0.02		P76:CYS:3	-0.64	0.34	0.03		P77:TYR:6	-2.1	0.81	0.08		P78:GLN:6	-5.11	1.04	0.1
MMP2:PHE:650	-1.05	0.4	0.04		P75:GLY:1	-1.23	1.54	0.15		P76:LYS:4	1.75	2.63	0.26		P77:PRO:8	-1.04	0.67	0.07		P78:CYS:7	-5.34	0.9	0.09
CTX:PRO:4	-0.72	0.26	0.03		P75:ARG:2	-8.73	1.89	0.19		P76:SER:5	-2.06	1.33	0.13		P77:GLN:9	-0.57	1.16	0.12		P78:LEU:8	-3.83	0.97	0.1
CTX:CYS:5	-0.51	0.59	0.06		P75:GLY:3	0.53	0.57	0.06		P76:TYR:6	-4.45	0.91	0.09		P77:LEU:11	-3	0.8	0.08
CTX:PHE:6	-1.5	0.56	0.06		P75:LYS:4	-1.92	2.96	0.29		P76:GLY:7	-1	0.81	0.08		P77:CYS:12	-2.45	0.48	0.05
CTX:THR:7	-5.19	0.64	0.06		P75:CYS:5	-3.09	0.51	0.05		P76:PRO:8	-2.47	0.63	0.06		P77:ARG:13	-1.97	1.02	0.1
CTX:THR:8	-2.43	0.72	0.07		P75:TYR:6	-2.92	0.81	0.08		P76:GLN:9	-0.81	0.62	0.06
CTX:ASP:9	3.69	0.56	0.06		P75:GLY:7	-0.54	0.51	0.05		P76:LEU:11	-2.69	0.57	0.06
CTX:GLN:11	-0.55	0.11	0.01		P75:PRO:8	-2.37	0.43	0.04		P76:CYS:12	-4.54	0.72	0.07
CTX:ARG:14	-2.48	0.42	0.04		P75:CYS:10	-1.32	0.24	0.02
CTX:LYS:15	-2.04	0.17	0.02		P75:ARG:13	-4.35	3.03	0.3
CTX:ASP:17	1.83	0.23	0.02
CTX:LYS:23	-2.29	0.81	0.08
CTX:ARG:25	-0.62	1.28	0.13
CTX:LYS:27	-4.06	1.78	0.18
CTX:TYR:29	-3.79	0.83	0.08
CTX:PRO:31	-3.02	0.49	0.05
CTX:ARG:36	-1.06	2.86	0.28

## Sheet: FIG6
CTX					P75					P76					P77					P78
Frames	Average	SD	SEM		Frames	Average	SD	SEM		Frames	Average	SD	SEM		Frames	Average	SD	SEM		Frames	Average	SD	SEM
CTX:MET:1	-5.2	1.16	0.12		P75:ARG:2	-4.34	2.18	0.22		MMP2:ASP:254	-0.61	0.07	0.01		MMP2:ASP:254	-0.61	0.07	0.01		P78:LYS:1	-14.1	2.45	0.24
CTX:ARG:14	-2.01	0.19	0.02		P75:ARG:13	-2.38	1.32	0.13		MMP2:GLY:255	0.89	0.54	0.05		MMP2:GLY:255	0.89	0.54	0.05		P78:CYS:2	-0.6	0.54	0.05
CTX:ASP:17	1.44	0.11	0.01							MMP2:LEU:257	-0.87	0.21	0.02		MMP2:LEU:257	-0.87	0.21	0.02		P78:TYR:3	-6.42	1.19	0.12
CTX:LYS:23	-1.62	0.15	0.02							MMP2:GLU:277	-2.3	1.67	0.17		MMP2:GLU:277	-2.3	1.67	0.17		P78:LEU:8	-2.45	0.69	0.07
CTX:ARG:25	-1.66	0.12	0.01							MMP2:LYS:292	0.62	0.09	0.01		MMP2:LYS:292	0.62	0.09	0.01
CTX:LYS:27	-1.23	0.09	0.01							MMP2:PHE:293	-0.81	0.3	0.03		MMP2:PHE:293	-0.81	0.3	0.03
										MMP2:ASP:303	-1.17	2.23	0.22		MMP2:ASP:303	-1.17	2.23	0.22
										MMP2:ALA:347	-1.29	0.48	0.05		MMP2:ALA:347	-1.29	0.48	0.05
										P76:GLY:1	-3.75	1.2	0.12		P76:GLY:1	-3.75	1.2	0.12
										P76:ARG:2	-7.12	2.4	0.24		P76:ARG:2	-7.12	2.4	0.24
										P76:LYS:4	-5.41	2.33	0.23		P76:LYS:4	-5.41	2.33	0.23
										P76:TYR:6	-2.35	0.88	0.09		P76:TYR:6	-2.35	0.88	0.09

## Sheet: FIG8
CTX					P75					P76					P77					P78
Frames	Average	SD	SEM		Frames	Average	SD	SEM		Frames	Average	SD	SEM		Frames	Average	SD	SEM		Frames	Average	SD	SEM
MMP2:TYR:182	-4.98	0.75	0.07		MMP2:PRO:226	-0.53	0.44	0.04		MMP2:TYR:291	-2.52	1.56	0.16		MMP2:TYR:291	-1.34	0.74	0.07		MMP2:ARG:175	2.82	1.49	0.15
MMP2:LYS:187	0.87	0.63	0.06		MMP2:GLU:286	-0.89	0.61	0.06		MMP2:PRO:292	-1.72	1.28	0.13		MMP2:PHE:293	-2.04	0.45	0.04		MMP2:ASP:185	-4.51	1.59	0.16
MMP2:ASP:188	-0.66	1.88	0.19		MMP2:ASP:289	-0.59	0.12	0.01		MMP2:ASP:294	-0.66	0.45	0.04		MMP2:ASP:294	-0.69	0.07	0.01		MMP2:GLY:186	1.19	0.72	0.07
MMP2:LEU:190	-0.87	0.4	0.04		MMP2:TYR:291	-1.03	0.99	0.1		MMP2:LYS:296	0.66	0.7	0.07		MMP2:LYS:296	0.99	0.55	0.05		MMP2:GLY:189	0.9	1.58	0.16
MMP2:ASP:370	-1.4	0.52	0.05		MMP2:PRO:292	-1.27	1	0.1		MMP2:ASP:297	-1.49	1.27	0.13		MMP2:LEU:299	-3.89	1.1	0.11		MMP2:LEU:191	-1.13	0.6	0.06
MMP2:LYS:372	0.8	0.9	0.09		MMP2:PHE:293	-2.34	1.06	0.11		MMP2:LEU:299	-1.63	0.44	0.04		MMP2:LEU:300	-0.55	0.43	0.04		MMP2:ASP:208	-3.38	3.62	0.36
MMP2:GLU:404	0.53	0.25	0.02		MMP2:ASP:297	0.64	0.93	0.09		MMP2:LEU:300	-0.96	0.4	0.04		MMP2:HIS:302	2.05	1.15	0.11		MMP2:ASP:210	-4.4	1.31	0.13
MMP2:PRO:423	-0.76	0.33	0.03		MMP2:LEU:299	-2.09	0.51	0.05		MMP2:GLU:320	-1.41	1.08	0.11		MMP2:ASP:317	-2.74	1.29	0.13		MMP2:TYR:395	-0.66	0.73	0.07
MMP2:ILE:424	-2.51	0.66	0.07		MMP2:PHE:304	-3.07	0.94	0.09		MMP2:ASP:501	-0.55	0.4	0.04		MMP2:ASP:319	-3.14	1.01	0.1		MMP2:PRO:423	0.81	0.47	0.05
CTX:MET:110	-6.49	1.99	0.2		MMP2:ALA:305	-0.65	0.83	0.08		MMP2:GLU:521	-0.69	0.23	0.02		MMP2:TYR:504	-0.88	0.79	0.08		MMP2:ILE:424	-3.17	0.53	0.05
CTX:CYS:111	-0.5	0.5	0.05		MMP2:VAL:310	-1.79	0.96	0.1		MMP2:PRO:532	-0.95	1.26	0.12		MMP2:HIS:512	1.13	1.49	0.15		MMP2:TYR:425	-2.23	0.7	0.07
CTX:MET:112	-1.57	0.44	0.04		MMP2:GLY:311	-0.54	0.38	0.04		MMP2:ILE:533	-1.61	0.71	0.07		MMP2:GLU:513	2.25	1.29	0.13		P78:LYS:110	-8.52	4.21	0.42
CTX:PRO:113	-0.68	0.22	0.02		MMP2:GLU:513	-1.34	2.17	0.22		MMP2:TYR:534	-0.76	0.25	0.03		MMP2:HIS:522	-0.75	0.6	0.06		P78:CYS:111	-2.72	1.27	0.13
CTX:ASP:118	1.43	0.28	0.03		P75:GLY:110	-1.49	3.77	0.38		P76:ARG:111	-2.64	1.98	0.2		MMP2:LEU:529	0.6	0.27	0.03		P78:TYR:112	-2.04	1.17	0.12
CTX:ARG:123	-2.03	0.39	0.04		P75:ARG:111	-2.7	1.49	0.15		P76:CYS:112	-2.36	0.72	0.07		MMP2:ALA:531	1.8	0.84	0.08		P78:GLN:115	-0.79	1.25	0.12
CTX:LYS:124	-1.39	1.33	0.13		P75:GLY:112	0.72	0.7	0.07		P76:LYS:113	-2.56	1.33	0.13		MMP2:ILE:533	-1.38	0.73	0.07		P78:CYS:116	-2.48	0.85	0.08
CTX:ASP:126	1.7	0.15	0.01		P75:CYS:114	-2.32	0.8	0.08		P76:PRO:117	-1.04	0.98	0.1		MMP2:TYR:534	-2.35	0.45	0.04		P78:LEU:117	9.22	7.07	0.7
CTX:LYS:132	-2.63	0.81	0.08		P75:TYR:115	-3.32	1.36	0.14		P76:SER:119	-0.79	0.51	0.05		MMP2:GLU:624	-0.97	0.11	0.01
CTX:ARG:134	-4.81	2.76	0.27		P75:PRO:117	-1.41	0.93	0.09		P76:LEU:120	-3.89	1.1	0.11		P77:CYS:110	-1.57	1.1	0.11
CTX:LYS:136	-1.58	0.22	0.02		P75:CYS:119	-1.06	0.84	0.08		P76:CYS:121	-1.29	0.46	0.05		P77:ARG:111	-3.33	1.28	0.13
CTX:TYR:138	-0.94	1.37	0.14		P75:LEU:120	-1.07	0.67	0.07		P76:ARG:122	-8.54	2.53	0.25		P77:LYS:113	-10.25	1.9	0.19
CTX:GLN:141	-0.83	0.76	0.08		P75:ARG:122	-9.79	2.47	0.25							P77:PRO:117	-0.64	0.43	0.04
CTX:LEU:143	-1.28	0.48	0.05												P77:SER:119	-3.06	1.23	0.12
CTX:ARG:145	-1.6	2.58	0.26												P77:LEU:120	-5.04	0.97	0.1
															P77:CYS:121	-2.75	1.01	0.1
															P77:ARG:122	-12.94	2.5	0.25

## Sheet: FIG9A
#	Grace	project	file
#
@version	50125
@page	size	792,	612
@page	scroll	0.05
@page	inout	0.05
@link	page	off
@map	font	8	to	Courier", "Courier
@map	font	10	to	Courier-Bold", "Courier-Bold
@map	font	11	to	Courier-BoldOblique", "Courier-BoldOblique
@map	font	9	to	Courier-Oblique", "Courier-Oblique
@map	font	4	to	Helvetica", "Helvetica
@map	font	6	to	Helvetica-Bold", "Helvetica-Bold
@map	font	7	to	Helvetica-BoldOblique", "Helvetica-BoldOblique
@map	font	5	to	Helvetica-Oblique", "Helvetica-Oblique
@map	font	14	to	NimbusMonoPS-BoldItalic", "NimbusMonoPS-BoldItalic
@map	font	15	to	NimbusMonoPS-Italic", "NimbusMonoPS-Italic
@map	font	16	to	NimbusMonoPS-Regular", "NimbusMonoPS-Regular
@map	font	17	to	NimbusRoman-Bold", "NimbusRoman-Bold
@map	font	18	to	NimbusRoman-BoldItalic", "NimbusRoman-BoldItalic
@map	font	19	to	NimbusRoman-Italic", "NimbusRoman-Italic
@map	font	20	to	NimbusRoman-Regular", "NimbusRoman-Regular
@map	font	21	to	NimbusSans-Bold", "NimbusSans-Bold
@map	font	22	to	NimbusSans-BoldItalic", "NimbusSans-BoldItalic
@map	font	23	to	NimbusSans-Italic", "NimbusSans-Italic
@map	font	24	to	NimbusSans-Regular", "NimbusSans-Regular
@map	font	38	to	NimbusSansL-Bold", "NimbusSansL-Bold
@map	font	25	to	NimbusSansNarrow-Bold", "NimbusSansNarrow-Bold
@map	font	26	to	NimbusSansNarrow-BoldOblique", "NimbusSansNarrow-BoldOblique
@map	font	27	to	NimbusSansNarrow-Oblique", "NimbusSansNarrow-Oblique
@map	font	28	to	NimbusSansNarrow-Regular", "NimbusSansNarrow-Regular
@map	font	29	to	P052-Bold", "P052-Bold
@map	font	30	to	P052-BoldItalic", "P052-BoldItalic
@map	font	31	to	P052-Italic", "P052-Italic
@map	font	32	to	P052-Roman", "P052-Roman
@map	font	54	to	StandardSymbolsL-Regular", "StandardSymbolsL-Regular
@map	font	33	to	StandardSymbolsPS-Regular", "StandardSymbolsPS-Regular
@map	font	12	to	Symbol", "Symbol
@map	font	2	to	Times-Bold", "Times-Bold
@map	font	3	to	Times-BoldItalic", "Times-BoldItalic
@map	font	1	to	Times-Italic", "Times-Italic
@map	font	0	to	Times-Roman", "Times-Roman
@map	font	39	to	URWBookman-Demi", "URWBookman-Demi
@map	font	40	to	URWBookman-DemiItalic", "URWBookman-DemiItalic
@map	font	41	to	URWBookman-Light", "URWBookman-Light
@map	font	42	to	URWBookman-LightItalic", "URWBookman-LightItalic
@map	font	65	to	URWBookmanL-DemiBold", "URWBookmanL-DemiBold
@map	font	66	to	URWBookmanL-DemiBoldItalic", "URWBookmanL-DemiBoldItalic
@map	font	67	to	URWBookmanL-Light", "URWBookmanL-Light
@map	font	68	to	URWBookmanL-LightItalic", "URWBookmanL-LightItalic
@map	font	69	to	URWChanceryL-MediumItalic", "URWChanceryL-MediumItalic
@map	font	43	to	URWGothic-Book", "URWGothic-Book
@map	font	44	to	URWGothic-BookOblique", "URWGothic-BookOblique
@map	font	45	to	URWGothic-Demi", "URWGothic-Demi
@map	font	46	to	URWGothic-DemiOblique", "URWGothic-DemiOblique
@map	font	74	to	URWGothicL-Book", "URWGothicL-Book
@map	font	75	to	URWGothicL-BookOblique", "URWGothicL-BookOblique
@map	font	76	to	URWGothicL-Demi", "URWGothicL-Demi
@map	font	77	to	URWGothicL-DemiOblique", "URWGothicL-DemiOblique
@map	font	78	to	URWPalladioL-Bold", "URWPalladioL-Bold
@map	font	79	to	URWPalladioL-BoldItalic", "URWPalladioL-BoldItalic
@map	font	80	to	URWPalladioL-Italic", "URWPalladioL-Italic
@map	font	81	to	URWPalladioL-Roman", "URWPalladioL-Roman
@map	font	47	to	Z003-MediumItalic", "Z003-MediumItalic
@map	font	13	to	ZapfDingbats", "ZapfDingbats
@map	color	0	to	(255,	255,	255),	white
@map	color	1	to	(0,	0,	0),	black
@map	color	2	to	(255,	0,	0),	red
@map	color	3	to	(0,	255,	0),	green
@map	color	4	to	(0,	0,	255),	blue
@map	color	5	to	(255,	255,	0),	yellow
@map	color	6	to	(188,	143,	143),	brown
@map	color	7	to	(220,	220,	220),	grey
@map	color	8	to	(148,	0,	211),	violet
@map	color	9	to	(0,	255,	255),	cyan
@map	color	10	to	(255,	0,	255),	magenta
@map	color	11	to	(255,	165,	0),	orange
@map	color	12	to	(114,	33,	188),	indigo
@map	color	13	to	(103,	7,	72),	maroon
@map	color	14	to	(64,	224,	208),	turquoise
@map	color	15	to	(0,	139,	0),	green4
@reference	date	0
@date	wrap	off
@date	wrap	year	1950
@default	linewidth	1
@default	linestyle	1
@default	color	1
@default	pattern	1
@default	font	0
@default	char	size	1
@default	symbol	size	1
@default	sformat	%.8g
@background	color	0
@page	background	fill	on
@timestamp	off
@timestamp	0.03,	0.03
@timestamp	color	1
@timestamp	rot	0
@timestamp	font	0
@timestamp	char	size	1
@timestamp	def	Wed May 15 16:43:29 2024
@with	line
@	line	on
@	line	loctype	view
@	line	0.477941176471,	0.188725490196,	0.640931372549,	0.227941
@	line	linewidth	2.5
@	line	linestyle	1
@	line	color	1
@	line	arrow	1
@	line	arrow	type	1
@	line	arrow	length	1.5
@	line	arrow	layout	1.100000,	1
@line	def
@with	line
@	line	on
@	line	loctype	view
@	line	0.47794117647,	0.204656862745,	0.638480392157,	0.227941
@	line	linewidth	3.5
@	line	linestyle	1
@	line	color	1
@	line	arrow	1
@	line	arrow	type	1
@	line	arrow	length	1.5
@	line	arrow	layout	1.100000,	1
@line	def
@with	line
@	line	on
@	line	loctype	view
@	line	0.397769293981,	0.204645449565,	0.397769293981,	0.204645
@	line	linewidth	1
@	line	linestyle	1
@	line	color	1
@	line	arrow	0
@	line	arrow	type	0
@	line	arrow	length	1
@	line	arrow	layout	1.000000,	1
@line	def
@with	line
@	line	on
@	line	loctype	view
@	line	1.14086146682,	0.293364377183,	1.13969732247,	0.295693
@	line	linewidth	1
@	line	linestyle	1
@	line	color	1
@	line	arrow	0
@	line	arrow	type	0
@	line	arrow	length	1
@	line	arrow	layout	1.000000,	1
@line	def
@with	line
@	line	on
@	line	loctype	view
@	line	0.486519607843,	0.253676470588,	0.486519607843,	0.253676
@	line	linewidth	1
@	line	linestyle	1
@	line	color	1
@	line	arrow	2
@	line	arrow	type	1
@	line	arrow	length	4.5
@	line	arrow	layout	1.200000,	1
@line	def
@with	line
@	line	on
@	line	loctype	view
@	line	0.486519607843,	0.254901960784,	0.486519607843,	0.254902
@	line	linewidth	1
@	line	linestyle	1
@	line	color	1
@	line	arrow	2
@	line	arrow	type	1
@	line	arrow	length	4.5
@	line	arrow	layout	1.200000,	1
@line	def
@with	line
@	line	on
@	line	loctype	view
@	line	0.488970588235,	0.254901960784,	0.488970588235,	0.254902
@	line	linewidth	1
@	line	linestyle	1
@	line	color	1
@	line	arrow	2
@	line	arrow	type	1
@	line	arrow	length	2.5
@	line	arrow	layout	1.200000,	1
@line	def
@with	line
@	line	on
@	line	loctype	view
@	line	1.14086146682,	0.293364377183,	1.13969732247,	0.295693
@	line	linewidth	1
@	line	linestyle	1
@	line	color	1
@	line	arrow	0
@	line	arrow	type	0
@	line	arrow	length	1
@	line	arrow	layout	1.000000,	1
@line	def
@with	line
@	line	on
@	line	loctype	view
@	line	0.491421568627,	0.196078431372,	0.491421568627,	0.196078
@	line	linewidth	3.5
@	line	linestyle	1
@	line	color	1
@	line	arrow	1
@	line	arrow	type	1
@	line	arrow	length	1.5
@	line	arrow	layout	1.100000,	1
@line	def
@with	line
@	line	on
@	line	loctype	view
@	line	0.397769293981,	0.204645449565,	0.397769293981,	0.204645
@	line	linewidth	1
@	line	linestyle	1
@	line	color	1
@	line	arrow	0
@	line	arrow	type	0
@	line	arrow	length	1
@	line	arrow	layout	1.000000,	1
@line	def
@with	line
@	line	on
@	line	loctype	view
@	line	1.14086146682,	0.293364377183,	1.13969732247,	0.295693
@	line	linewidth	1
@	line	linestyle	1
@	line	color	1
@	line	arrow	0
@	line	arrow	type	0
@	line	arrow	length	1
@	line	arrow	layout	1.000000,	1
@line	def
@with	line
@	line	on
@	line	loctype	view
@	line	0.397769293981,	0.204645449565,	0.397769293981,	0.204645
@	line	linewidth	1
@	line	linestyle	1
@	line	color	1
@	line	arrow	0
@	line	arrow	type	0
@	line	arrow	length	1
@	line	arrow	layout	1.000000,	1
@line	def
@with	line
@	line	on
@	line	loctype	view
@	line	1.14086146682,	0.293364377183,	1.13969732247,	0.295693
@	line	linewidth	1
@	line	linestyle	1
@	line	color	1
@	line	arrow	0
@	line	arrow	type	0
@	line	arrow	length	1
@	line	arrow	layout	1.000000,	1
@line	def
@with	line
@	line	on
@	line	loctype	view
@	line	0.486519607843,	0.253676470588,	0.486519607843,	0.253676
@	line	linewidth	1
@	line	linestyle	1
@	line	color	1
@	line	arrow	2
@	line	arrow	type	1
@	line	arrow	length	4.5
@	line	arrow	layout	1.200000,	1
@line	def
@with	line
@	line	on
@	line	loctype	view
@	line	0.486519607843,	0.254901960784,	0.486519607843,	0.254902
@	line	linewidth	1
@	line	linestyle	1
@	line	color	1
@	line	arrow	2
@	line	arrow	type	1
@	line	arrow	length	4.5
@	line	arrow	layout	1.200000,	1
@line	def
@with	line
@	line	on
@	line	loctype	view
@	line	0.737745098039,	0.223039215686,	0.737745098039,	0.223039
@	line	linewidth	1
@	line	linestyle	1
@	line	color	1
@	line	arrow	2
@	line	arrow	type	1
@	line	arrow	length	2.5
@	line	arrow	layout	1.200000,	1
@line	def
@with	line
@	line	on
@	line	loctype	view
@	line	1.14086146682,	0.293364377183,	1.13969732247,	0.295693
@	line	linewidth	1
@	line	linestyle	1
@	line	color	1
@	line	arrow	0
@	line	arrow	type	0
@	line	arrow	length	1
@	line	arrow	layout	1.000000,	1
@line	def
@with	line
@	line	on
@	line	loctype	view
@	line	0.488970588235,	0.254901960784,	0.488970588235,	0.254902
@	line	linewidth	1
@	line	linestyle	1
@	line	color	1
@	line	arrow	2
@	line	arrow	type	1
@	line	arrow	length	2.5
@	line	arrow	layout	1.200000,	1
@line	def
@with	line
@	line	on
@	line	loctype	view
@	line	1.14086146682,	0.293364377183,	1.13969732247,	0.295693
@	line	linewidth	1
@	line	linestyle	1
@	line	color	1
@	line	arrow	0
@	line	arrow	type	0
@	line	arrow	length	1
@	line	arrow	layout	1.000000,	1
@line	def
@with	string
@	string	on
@	string	loctype	view
@	string	0.632352941176,	0.227941
@	string	color	1
@	string	rot	0
@	string	font	6
@	string	just	0
@	string	char	size	1.43
@	string	def	T\sm\N
@r0	off
@link	r0	to	g0
@r0	type	above
@r0	linestyle	1
@r0	linewidth	1
@r0	color	1
@r0	line	0,	0,	0,	0
@r1	off
@link	r1	to	g0
@r1	type	above
@r1	linestyle	1
@r1	linewidth	1
@r1	color	1
@r1	line	0,	0,	0,	0
@r2	off
@link	r2	to	g0
@r2	type	above
@r2	linestyle	1
@r2	linewidth	1
@r2	color	1
@r2	line	0,	0,	0,	0
@r3	off
@link	r3	to	g0
@r3	type	above
@r3	linestyle	1
@r3	linewidth	1
@r3	color	1
@r3	line	0,	0,	0,	0
@r4	off
@link	r4	to	g0
@r4	type	above
@r4	linestyle	1
@r4	linewidth	1
@r4	color	1
@r4	line	0,	0,	0,	0
@g0	on
@g0	hidden	FALSE
@g0	type	XY
@g0	stacked	FALSE
@g0	bar	hgap	0
@g0	fixedpoint	off
@g0	fixedpoint	type	0
@g0	fixedpoint	xy	0.000000,	0
@g0	fixedpoint	format	general	general
@g0	fixedpoint	prec	6,	6
@with	g0
@	world	25,	0,	75,	3000
@	stack	world	0,	0,	0,	0
@	znorm	1
@	view	0.180000,	0.500000,	0.820000,	0.85
@	title
@	title	font	6
@	title	size	1.5
@	title	color	1
@	subtitle
@	subtitle	font	6
@	subtitle	size	1
@	subtitle	color	1
@	xaxes	scale	Normal
@	yaxes	scale	Normal
@	xaxes	invert	off
@	yaxes	invert	off
@	xaxis	on
@	xaxis	type	zero	FALSE
@	xaxis	offset	0	,	0
@	xaxis	bar	on
@	xaxis	bar	color	1
@	xaxis	bar	linestyle	1
@	xaxis	bar	linewidth	3
@	xaxis	label
@	xaxis	label	layout	para
@	xaxis	label	place	auto
@	xaxis	label	char	size	1
@	xaxis	label	font	0
@	xaxis	label	color	1
@	xaxis	label	place	normal
@	xaxis	tick	on
@	xaxis	tick	major	20
@	xaxis	tick	minor	ticks	1
@	xaxis	tick	default	6
@	xaxis	tick	place	rounded	TRUE
@	xaxis	tick	out
@	xaxis	tick	major	size	1
@	xaxis	tick	major	color	0
@	xaxis	tick	major	linewidth	1.5
@	xaxis	tick	major	linestyle	1
@	xaxis	tick	major	grid	off
@	xaxis	tick	minor	color	0
@	xaxis	tick	minor	linewidth	1
@	xaxis	tick	minor	linestyle	1
@	xaxis	tick	minor	grid	off
@	xaxis	tick	minor	size	0.5
@	xaxis	ticklabel	on
@	xaxis	ticklabel	format	general
@	xaxis	ticklabel	prec	5
@	xaxis	ticklabel	formula
@	xaxis	ticklabel	append
@	xaxis	ticklabel	prepend
@	xaxis	ticklabel	angle	0
@	xaxis	ticklabel	skip	0
@	xaxis	ticklabel	stagger	0
@	xaxis	ticklabel	place	normal
@	xaxis	ticklabel	offset	auto
@	xaxis	ticklabel	offset	0	,	0.01
@	xaxis	ticklabel	start	type	auto
@	xaxis	ticklabel	start	0
@	xaxis	ticklabel	stop	type	auto
@	xaxis	ticklabel	stop	0
@	xaxis	ticklabel	char	size	1
@	xaxis	ticklabel	font	0
@	xaxis	ticklabel	color	0
@	xaxis	tick	place	normal
@	xaxis	tick	spec	type	none
@	yaxis	on
@	yaxis	type	zero	FALSE
@	yaxis	offset	0	,	0
@	yaxis	bar	on
@	yaxis	bar	color	1
@	yaxis	bar	linestyle	1
@	yaxis	bar	linewidth	5
@	yaxis	label	RF / A.U
@	yaxis	label	layout	para
@	yaxis	label	place	auto
@	yaxis	label	char	size	1.31
@	yaxis	label	font	6
@	yaxis	label	color	1
@	yaxis	label	place	normal
@	yaxis	tick	on
@	yaxis	tick	major	1000
@	yaxis	tick	minor	ticks	1
@	yaxis	tick	default	6
@	yaxis	tick	place	rounded	TRUE
@	yaxis	tick	out
@	yaxis	tick	major	size	1
@	yaxis	tick	major	color	1
@	yaxis	tick	major	linewidth	3
@	yaxis	tick	major	linestyle	1
@	yaxis	tick	major	grid	off
@	yaxis	tick	minor	color	1
@	yaxis	tick	minor	linewidth	1
@	yaxis	tick	minor	linestyle	1
@	yaxis	tick	minor	grid	off
@	yaxis	tick	minor	size	0.5
@	yaxis	ticklabel	on
@	yaxis	ticklabel	format	general
@	yaxis	ticklabel	prec	5
@	yaxis	ticklabel	formula
@	yaxis	ticklabel	append
@	yaxis	ticklabel	prepend
@	yaxis	ticklabel	angle	0
@	yaxis	ticklabel	skip	0
@	yaxis	ticklabel	stagger	0
@	yaxis	ticklabel	place	normal
@	yaxis	ticklabel	offset	auto
@	yaxis	ticklabel	offset	0	,	0.01
@	yaxis	ticklabel	start	type	auto
@	yaxis	ticklabel	start	0
@	yaxis	ticklabel	stop	type	auto
@	yaxis	ticklabel	stop	0
@	yaxis	ticklabel	char	size	1.3
@	yaxis	ticklabel	font	6
@	yaxis	ticklabel	color	1
@	yaxis	tick	place	normal
@	yaxis	tick	spec	type	none
@	altxaxis	off
@	altyaxis	off
@	legend	on
@	legend	loctype	view
@	legend	0.85,	0.8
@	legend	box	color	0
@	legend	box	pattern	1
@	legend	box	linewidth	0
@	legend	box	linestyle	1
@	legend	box	fill	color	0
@	legend	box	fill	pattern	1
@	legend	font	6
@	legend	char	size	0
@	legend	color	1
@	legend	length	0
@	legend	vgap	1
@	legend	hgap	1
@	legend	invert	FALSE
@	frame	type	0
@	frame	linestyle	1
@	frame	linewidth	2
@	frame	color	1
@	frame	pattern	1
@	frame	background	color	0
@	frame	background	pattern	0
@	s0	hidden	FALSE
@	s0	type	xy
@	s0	symbol	0
@	s0	symbol	size	1
@	s0	symbol	color	1
@	s0	symbol	pattern	1
@	s0	symbol	fill	color	1
@	s0	symbol	fill	pattern	0
@	s0	symbol	linewidth	1
@	s0	symbol	linestyle	1
@	s0	symbol	char	65
@	s0	symbol	char	font	0
@	s0	symbol	skip	0
@	s0	line	type	1
@	s0	line	linestyle	1
@	s0	line	linewidth	4.5
@	s0	line	color	1
@	s0	line	pattern	1
@	s0	baseline	type	0
@	s0	baseline	off
@	s0	dropline	off
@	s0	fill	type	0
@	s0	fill	rule	0
@	s0	fill	color	1
@	s0	fill	pattern	1
@	s0	avalue	off
@	s0	avalue	type	2
@	s0	avalue	char	size	1
@	s0	avalue	font	0
@	s0	avalue	color	1
@	s0	avalue	rot	0
@	s0	avalue	format	general
@	s0	avalue	prec	3
@	s0	avalue	prepend
@	s0	avalue	append
@	s0	avalue	offset	0	,	0
@	s0	errorbar	on
@	s0	errorbar	place	both
@	s0	errorbar	color	1
@	s0	errorbar	pattern	1
@	s0	errorbar	size	1
@	s0	errorbar	linewidth	1
@	s0	errorbar	linestyle	1
@	s0	errorbar	riser	linewidth	1
@	s0	errorbar	riser	linestyle	1
@	s0	errorbar	riser	clip	off
@	s0	errorbar	riser	clip	length	0.1
@	s0	comment	/home/skamayirese/Documents/Biophysical_studies/DSF_SPR_peptidesynthesis_CD/DSF_SPR/DSF/pT&pT(502-510)/pT_melt
@	s0	legend	30 \xm\f{}M
@	s1	hidden	FALSE
@	s1	type	xy
@	s1	symbol	0
@	s1	symbol	size	1
@	s1	symbol	color	2
@	s1	symbol	pattern	1
@	s1	symbol	fill	color	2
@	s1	symbol	fill	pattern	0
@	s1	symbol	linewidth	1
@	s1	symbol	linestyle	1
@	s1	symbol	char	65
@	s1	symbol	char	font	0
@	s1	symbol	skip	0
@	s1	line	type	1
@	s1	line	linestyle	1
@	s1	line	linewidth	4.5
@	s1	line	color	2
@	s1	line	pattern	1
@	s1	baseline	type	0
@	s1	baseline	off
@	s1	dropline	off
@	s1	fill	type	0
@	s1	fill	rule	0
@	s1	fill	color	1
@	s1	fill	pattern	1
@	s1	avalue	off
@	s1	avalue	type	2
@	s1	avalue	char	size	1
@	s1	avalue	font	0
@	s1	avalue	color	1
@	s1	avalue	rot	0
@	s1	avalue	format	general
@	s1	avalue	prec	3
@	s1	avalue	prepend
@	s1	avalue	append
@	s1	avalue	offset	0	,	0
@	s1	errorbar	on
@	s1	errorbar	place	both
@	s1	errorbar	color	2
@	s1	errorbar	pattern	1
@	s1	errorbar	size	1
@	s1	errorbar	linewidth	1
@	s1	errorbar	linestyle	1
@	s1	errorbar	riser	linewidth	1
@	s1	errorbar	riser	linestyle	1
@	s1	errorbar	riser	clip	off
@	s1	errorbar	riser	clip	length	0.1
@	s1	comment	/home/skamayirese/Documents/Research/Biophysical_studies/DSF_SPR_peptidesynthesis_CD/DSF_SPR/DSF/pS_analogs/Spring2024/pS_analogs/pS_full_melting
@	s1	legend
@	s2	hidden	TRUE
@	s2	type	xy
@	s2	symbol	0
@	s2	symbol	size	1
@	s2	symbol	color	15
@	s2	symbol	pattern	1
@	s2	symbol	fill	color	15
@	s2	symbol	fill	pattern	0
@	s2	symbol	linewidth	1
@	s2	symbol	linestyle	1
@	s2	symbol	char	65
@	s2	symbol	char	font	0
@	s2	symbol	skip	0
@	s2	line	type	1
@	s2	line	linestyle	1
@	s2	line	linewidth	2
@	s2	line	color	15
@	s2	line	pattern	1
@	s2	baseline	type	0
@	s2	baseline	off
@	s2	dropline	off
@	s2	fill	type	0
@	s2	fill	rule	0
@	s2	fill	color	1
@	s2	fill	pattern	1
@	s2	avalue	off
@	s2	avalue	type	2
@	s2	avalue	char	size	1
@	s2	avalue	font	0
@	s2	avalue	color	1
@	s2	avalue	rot	0
@	s2	avalue	format	general
@	s2	avalue	prec	3
@	s2	avalue	prepend
@	s2	avalue	append
@	s2	avalue	offset	0	,	0
@	s2	errorbar	on
@	s2	errorbar	place	both
@	s2	errorbar	color	15
@	s2	errorbar	pattern	1
@	s2	errorbar	size	1
@	s2	errorbar	linewidth	1
@	s2	errorbar	linestyle	1
@	s2	errorbar	riser	linewidth	1
@	s2	errorbar	riser	linestyle	1
@	s2	errorbar	riser	clip	off
@	s2	errorbar	riser	clip	length	0.1
@	s2	comment	/home/skamayirese/Documents/Research/WRITING/ABE/DATA/DSF/MMP-2/07.12/50uM_CTX_MTC.txt
@	s2	legend
@g1	on
@g1	hidden	FALSE
@g1	type	XY
@g1	stacked	FALSE
@g1	bar	hgap	0
@g1	fixedpoint	off
@g1	fixedpoint	type	0
@g1	fixedpoint	xy	0.000000,	0
@g1	fixedpoint	format	general	general
@g1	fixedpoint	prec	6,	6
@with	g1
@	world	25,	-150,	75,	200
@	stack	world	0,	0,	0,	0
@	znorm	1
@	view	0.180000,	0.154412,	0.820000,	0.501225
@	title
@	title	font	0
@	title	size	1.5
@	title	color	1
@	subtitle
@	subtitle	font	0
@	subtitle	size	1
@	subtitle	color	1
@	xaxes	scale	Normal
@	yaxes	scale	Normal
@	xaxes	invert	off
@	yaxes	invert	off
@	xaxis	on
@	xaxis	type	zero	FALSE
@	xaxis	offset	0	,	0
@	xaxis	bar	on
@	xaxis	bar	color	1
@	xaxis	bar	linestyle	1
@	xaxis	bar	linewidth	5
@	xaxis	label	T/\c0\CC
@	xaxis	label	layout	para
@	xaxis	label	place	auto
@	xaxis	label	char	size	1.64
@	xaxis	label	font	6
@	xaxis	label	color	1
@	xaxis	label	place	normal
@	xaxis	tick	on
@	xaxis	tick	major	15
@	xaxis	tick	minor	ticks	1
@	xaxis	tick	default	6
@	xaxis	tick	place	rounded	TRUE
@	xaxis	tick	out
@	xaxis	tick	major	size	1
@	xaxis	tick	major	color	1
@	xaxis	tick	major	linewidth	3
@	xaxis	tick	major	linestyle	1
@	xaxis	tick	major	grid	off
@	xaxis	tick	minor	color	1
@	xaxis	tick	minor	linewidth	1
@	xaxis	tick	minor	linestyle	1
@	xaxis	tick	minor	grid	off
@	xaxis	tick	minor	size	0.5
@	xaxis	ticklabel	on
@	xaxis	ticklabel	format	general
@	xaxis	ticklabel	prec	5
@	xaxis	ticklabel	formula
@	xaxis	ticklabel	append
@	xaxis	ticklabel	prepend
@	xaxis	ticklabel	angle	0
@	xaxis	ticklabel	skip	0
@	xaxis	ticklabel	stagger	0
@	xaxis	ticklabel	place	normal
@	xaxis	ticklabel	offset	auto
@	xaxis	ticklabel	offset	0	,	0.01
@	xaxis	ticklabel	start	type	auto
@	xaxis	ticklabel	start	0
@	xaxis	ticklabel	stop	type	auto
@	xaxis	ticklabel	stop	0
@	xaxis	ticklabel	char	size	1.3
@	xaxis	ticklabel	font	6
@	xaxis	ticklabel	color	1
@	xaxis	tick	place	normal
@	xaxis	tick	spec	type	none
@	yaxis	on
@	yaxis	type	zero	FALSE
@	yaxis	offset	0	,	0
@	yaxis	bar	on
@	yaxis	bar	color	1
@	yaxis	bar	linestyle	1
@	yaxis	bar	linewidth	5
@	yaxis	label	\xD\f{}RF/\xD\f{}T
@	yaxis	label	layout	para
@	yaxis	label	place	auto
@	yaxis	label	char	size	1.48
@	yaxis	label	font	6
@	yaxis	label	color	1
@	yaxis	label	place	normal
@	yaxis	tick	on
@	yaxis	tick	major	100
@	yaxis	tick	minor	ticks	1
@	yaxis	tick	default	6
@	yaxis	tick	place	rounded	TRUE
@	yaxis	tick	out
@	yaxis	tick	major	size	1
@	yaxis	tick	major	color	1
@	yaxis	tick	major	linewidth	3
@	yaxis	tick	major	linestyle	1
@	yaxis	tick	major	grid	off
@	yaxis	tick	minor	color	1
@	yaxis	tick	minor	linewidth	1
@	yaxis	tick	minor	linestyle	1
@	yaxis	tick	minor	grid	off
@	yaxis	tick	minor	size	0.5
@	yaxis	ticklabel	on
@	yaxis	ticklabel	format	general
@	yaxis	ticklabel	prec	5
@	yaxis	ticklabel	formula
@	yaxis	ticklabel	append
@	yaxis	ticklabel	prepend
@	yaxis	ticklabel	angle	0
@	yaxis	ticklabel	skip	0
@	yaxis	ticklabel	stagger	0
@	yaxis	ticklabel	place	normal
@	yaxis	ticklabel	offset	auto
@	yaxis	ticklabel	offset	0	,	0.01
@	yaxis	ticklabel	start	type	auto
@	yaxis	ticklabel	start	0
@	yaxis	ticklabel	stop	type	auto
@	yaxis	ticklabel	stop	0
@	yaxis	ticklabel	char	size	1.3
@	yaxis	ticklabel	font	6
@	yaxis	ticklabel	color	1
@	yaxis	tick	place	normal
@	yaxis	tick	spec	type	none
@	altxaxis	off
@	altyaxis	off
@	legend	on
@	legend	loctype	view
@	legend	0.85,	0.3
@	legend	box	color	0
@	legend	box	pattern	1
@	legend	box	linewidth	1
@	legend	box	linestyle	1
@	legend	box	fill	color	0
@	legend	box	fill	pattern	1
@	legend	font	0
@	legend	char	size	0
@	legend	color	1
@	legend	length	0
@	legend	vgap	1
@	legend	hgap	1
@	legend	invert	FALSE
@	frame	type	0
@	frame	linestyle	1
@	frame	linewidth	2
@	frame	color	1
@	frame	pattern	1
@	frame	background	color	0
@	frame	background	pattern	0
@	s0	hidden	FALSE
@	s0	type	xy
@	s0	symbol	0
@	s0	symbol	size	1
@	s0	symbol	color	1
@	s0	symbol	pattern	1
@	s0	symbol	fill	color	1
@	s0	symbol	fill	pattern	0
@	s0	symbol	linewidth	1
@	s0	symbol	linestyle	1
@	s0	symbol	char	65
@	s0	symbol	char	font	0
@	s0	symbol	skip	0
@	s0	line	type	1
@	s0	line	linestyle	1
@	s0	line	linewidth	5
@	s0	line	color	1
@	s0	line	pattern	1
@	s0	baseline	type	0
@	s0	baseline	off
@	s0	dropline	off
@	s0	fill	type	0
@	s0	fill	rule	0
@	s0	fill	color	1
@	s0	fill	pattern	1
@	s0	avalue	off
@	s0	avalue	type	2
@	s0	avalue	char	size	1
@	s0	avalue	font	0
@	s0	avalue	color	1
@	s0	avalue	rot	0
@	s0	avalue	format	general
@	s0	avalue	prec	3
@	s0	avalue	prepend
@	s0	avalue	append
@	s0	avalue	offset	0	,	0
@	s0	errorbar	on
@	s0	errorbar	place	both
@	s0	errorbar	color	1
@	s0	errorbar	pattern	1
@	s0	errorbar	size	1
@	s0	errorbar	linewidth	1
@	s0	errorbar	linestyle	1
@	s0	errorbar	riser	linewidth	1
@	s0	errorbar	riser	linestyle	1
@	s0	errorbar	riser	clip	off
@	s0	errorbar	riser	clip	length	0.1
@	s0	comment	/home/asaks/DATA/DSF/MMP-2/07.13/30uM_p75_deriv.txt
@	s0	legend
@	s1	hidden	FALSE
@	s1	type	xy
@	s1	symbol	0
@	s1	symbol	size	1
@	s1	symbol	color	2
@	s1	symbol	pattern	1
@	s1	symbol	fill	color	2
@	s1	symbol	fill	pattern	0
@	s1	symbol	linewidth	1
@	s1	symbol	linestyle	1
@	s1	symbol	char	65
@	s1	symbol	char	font	0
@	s1	symbol	skip	0
@	s1	line	type	1
@	s1	line	linestyle	1
@	s1	line	linewidth	5
@	s1	line	color	2
@	s1	line	pattern	1
@	s1	baseline	type	0
@	s1	baseline	off
@	s1	dropline	off
@	s1	fill	type	0
@	s1	fill	rule	0
@	s1	fill	color	1
@	s1	fill	pattern	1
@	s1	avalue	off
@	s1	avalue	type	2
@	s1	avalue	char	size	1
@	s1	avalue	font	0
@	s1	avalue	color	1
@	s1	avalue	rot	0
@	s1	avalue	format	general
@	s1	avalue	prec	3
@	s1	avalue	prepend
@	s1	avalue	append
@	s1	avalue	offset	0	,	0
@	s1	errorbar	on
@	s1	errorbar	place	both
@	s1	errorbar	color	2
@	s1	errorbar	pattern	1
@	s1	errorbar	size	1
@	s1	errorbar	linewidth	1
@	s1	errorbar	linestyle	1
@	s1	errorbar	riser	linewidth	1
@	s1	errorbar	riser	linestyle	1
@	s1	errorbar	riser	clip	off
@	s1	errorbar	riser	clip	length	0.1
@	s1	comment	/home/asaks/DATA/DSF/MMP-2/07.13/50uM_p75_deriv.txt
@	s1	legend
@	s2	hidden	TRUE
@	s2	type	xy
@	s2	symbol	0
@	s2	symbol	size	1
@	s2	symbol	color	15
@	s2	symbol	pattern	1
@	s2	symbol	fill	color	15
@	s2	symbol	fill	pattern	0
@	s2	symbol	linewidth	1
@	s2	symbol	linestyle	1
@	s2	symbol	char	65
@	s2	symbol	char	font	0
@	s2	symbol	skip	0
@	s2	line	type	1
@	s2	line	linestyle	1
@	s2	line	linewidth	2
@	s2	line	color	15
@	s2	line	pattern	1
@	s2	baseline	type	0
@	s2	baseline	off
@	s2	dropline	off
@	s2	fill	type	0
@	s2	fill	rule	0
@	s2	fill	color	1
@	s2	fill	pattern	1
@	s2	avalue	off
@	s2	avalue	type	2
@	s2	avalue	char	size	1
@	s2	avalue	font	0
@	s2	avalue	color	1
@	s2	avalue	rot	0
@	s2	avalue	format	general
@	s2	avalue	prec	3
@	s2	avalue	prepend
@	s2	avalue	append
@	s2	avalue	offset	0	,	0
@	s2	errorbar	on
@	s2	errorbar	place	both
@	s2	errorbar	color	15
@	s2	errorbar	pattern	1
@	s2	errorbar	size	1
@	s2	errorbar	linewidth	1
@	s2	errorbar	linestyle	1
@	s2	errorbar	riser	linewidth	1
@	s2	errorbar	riser	linestyle	1
@	s2	errorbar	riser	clip	off
@	s2	errorbar	riser	clip	length	0.1
@	s2	comment	/home/skamayirese/Documents/Research/WRITING/ABE/DATA/DSF/MMP-2/07.12/50uM_CTX_deriv.txt
@	s2	legend
@target	G0.S0
@type	xy
25	1494.97
25.3	1494.81
25.6	1494.65
25.9	1494.49
26.2	1494.33
26.5	1494.17
26.8	1494.01
27.1	1494.31
27.4	1494.93
27.7	1496.76
28	1499.63
28.3	1503.65
28.6	1509.06
28.9	1515.61
29.2	1522.58
29.5	1530.29
29.8	1538.94
30.1	1548.3
30.4	1559.14
30.7	1571.35
31	1584.59
31.3	1598.15
31.6	1611.81
31.9	1624.74
32.2	1637.22
32.5	1649.17
32.8	1661.22
33.1	1673.26
33.4	1685.49
33.7	1697.81
34	1710.43
34.3	1723.05
34.6	1735.98
34.9	1749.28
35.2	1762.79
35.5	1776.11
35.8	1789.26
36.1	1802.04
36.4	1814.11
36.7	1825.71
37	1837.05
37.3	1847.91
37.6	1858.31
37.9	1868.61
38.2	1878.38
38.5	1887.48
38.8	1896.12
39.1	1904.23
39.4	1911.72
39.7	1918.97
40	1926.21
40.3	1933.33
40.6	1940.69
40.9	1948.04
41.2	1955.45
41.5	1962.98
41.8	1970.74
42.1	1978.7
42.4	1987.18
42.7	1996.27
43	2006.01
43.3	2016.77
43.6	2028.28
43.9	2040.91
44.2	2054.63
44.5	2069.74
44.8	2085.98
45.1	2104.1
45.4	2123.94
45.7	2145.84
46	2169.48
46.3	2195.17
46.6	2222.35
46.9	2250.97
47.2	2280.4
47.5	2310.64
47.8	2341.02
48.1	2371.12
48.4	2400.38
48.7	2428.5
49	2454.42
49.3	2477.5
49.6	2497.02
49.9	2512.06
50.2	2521.51
50.5	2525.22
50.8	2522.67
51.1	2513.46
51.4	2497.59
51.7	2475.46
52	2446.88
52.3	2412.34
52.6	2372.58
52.9	2328.2
53.2	2279.68
53.5	2228.12
53.8	2174.24
54.1	2118.9
54.4	2063.02
54.7	2007.6
55	1953.32
55.3	1900.69
55.6	1849.81
55.9	1800.8
56.2	1753.79
56.5	1708.21
56.8	1664.51
57.1	1622.67
57.4	1582.72
57.7	1544.45
58	1508.42
58.3	1474
58.6	1441.38
58.9	1410.49
59.2	1381.47
59.5	1354.12
59.8	1328.62
60.1	1304.57
60.4	1281.89
60.7	1260.19
61	1239.6
61.3	1220.08
61.6	1201.66
61.9	1184.32
62.2	1168.27
62.5	1152.87
62.8	1138.11
63.1	1124.09
63.4	1110.6
63.7	1097.48
64	1085.04
64.3	1073.06
64.6	1061.4
64.9	1050.07
65.2	1039
65.5	1028.19
65.8	1017.56
66.1	1007.01
66.4	996.72
66.7	986.73
67	976.85
67.3	967.26
67.6	958.04
67.9	948.79
68.2	939.58
68.5	930.55
68.8	921.41
69.1	912.39
69.4	903.62
69.7	894.99
70	886.44
70.3	878.26
70.6	870.01
70.9	861.9
71.2	853.74
71.5	845.51
71.8	837.14
72.1	828.76
72.4	820.18
72.7	811.8
73	803.61
73.3	795.41
73.6	787.27
73.9	779.22
74.2	771
74.5	762.62
74.8	754.49
75.1	746.48
75.4	738.73
75.7	731.22
76	723.97
76.3	716.62
76.6	709.29
76.9	701.79
77.2	694.18
77.5	686.63
77.8	679.21
78.1	671.89
78.4	664.84
78.7	657.9
79	651.02
79.3	643.91
79.6	636.76
79.9	629.53
80.2	622.27
80.5	614.99
80.8	608.14
81.1	601.52
81.4	594.96
81.7	588.67
82	582.37
82.3	575.92
82.6	569.24
82.9	562.75
83.2	556.14
83.5	549.75
83.8	543.62
84.1	537.66
84.4	531.66
84.7	525.67
85	519.43
85.3	512.88
85.6	506.45
85.9	499.81
86.2	493.4
86.5	487.29
86.8	481.53
87.1	475.7
87.4	470.14
87.7	464.51
88	458.78
88.3	452.95
88.6	447.31
88.9	441.69
89.2	436.05
89.5	430.63
89.8	425.32
90.1	419.75
90.4	414.24
90.7	408.74
91	403.01
91.3	397.15
91.6	391.57
91.9	385.96
92.2	380.65
92.5	375.5
92.8	370.48
93.1	365.32
93.4	360.17
93.7	354.76
94	349.38
94.3	343.94
94.6	338.66
&
@target	G0.S1
@type	xy
25	1527.98
25.3	1528.27
25.6	1528.56
25.9	1528.85
26.2	1529.15
26.5	1529.44
26.8	1529.73
27.1	1530.45
27.4	1531.9
27.7	1534.05
28	1536.79
28.3	1540.14
28.6	1544.25
28.9	1548.76
29.2	1553.59
29.5	1558.48
29.8	1563.38
30.1	1567.74
30.4	1571.54
30.7	1575.16
31	1578.98
31.3	1582.94
31.6	1587.43
31.9	1592.71
32.2	1598.27
32.5	1604.24
32.8	1610.74
33.1	1617.76
33.4	1625.09
33.7	1633.2
34	1641.77
34.3	1651.03
34.6	1660.88
34.9	1671.52
35.2	1682.42
35.5	1693.81
35.8	1705.46
36.1	1717.02
36.4	1728.33
36.7	1739.85
37	1751.16
37.3	1762.07
37.6	1773.14
37.9	1784.35
38.2	1795.3
38.5	1806.38
38.8	1817.59
39.1	1828.64
39.4	1839.52
39.7	1850.4
40	1860.91
40.3	1871.48
40.6	1881.93
40.9	1892.47
41.2	1902.83
41.5	1913.61
41.8	1924.35
42.1	1935.34
42.4	1946.65
42.7	1958.69
43	1971.21
43.3	1984.63
43.6	1999.1
43.9	2014.53
44.2	2031.09
44.5	2048.98
44.8	2068.21
45.1	2088.86
45.4	2111.13
45.7	2135
46	2160.49
46.3	2187.88
46.6	2217.11
46.9	2247.97
47.2	2280.29
47.5	2313.62
47.8	2347.38
48.1	2380.94
48.4	2413.73
48.7	2445
49	2473.9
49.3	2499.69
49.6	2521.5
49.9	2538.73
50.2	2550.55
50.5	2556.81
50.8	2556.65
51.1	2550.43
51.4	2537.45
51.7	2517.95
52	2491.66
52.3	2459.6
52.6	2421.2
52.9	2377.9
53.2	2330.35
53.5	2279.69
53.8	2226.19
54.1	2171.4
54.4	2115.74
54.7	2060.12
55	2005.05
55.3	1951.35
55.6	1899.61
55.9	1849.8
56.2	1801.92
56.5	1755.95
56.8	1712.04
57.1	1669.76
57.4	1629.56
57.7	1591.52
58	1555.6
58.3	1521.71
58.6	1489.89
58.9	1459.89
59.2	1431.63
59.5	1405.16
59.8	1380.16
60.1	1356.6
60.4	1334.33
60.7	1313.34
61	1293.34
61.3	1274.54
61.6	1256.63
61.9	1239.67
62.2	1223.25
62.5	1207.79
62.8	1192.92
63.1	1178.92
63.4	1165.5
63.7	1153.01
64	1140.87
64.3	1129.13
64.6	1117.52
64.9	1106.16
65.2	1094.81
65.5	1083.66
65.8	1072.91
66.1	1062.51
66.4	1052.43
66.7	1042.76
67	1033.26
67.3	1023.71
67.6	1014.22
67.9	1004.83
68.2	995.49
68.5	986.42
68.8	977.58
69.1	968.96
69.4	960.38
69.7	951.78
70	943.12
70.3	934.44
70.6	925.62
70.9	916.91
71.2	908.22
71.5	899.59
71.8	891.24
72.1	883.13
72.4	875.12
72.7	867.28
73	859.55
73.3	851.6
73.6	843.47
73.9	835.25
74.2	827.01
74.5	818.73
74.8	810.5
75.1	802.59
75.4	794.74
75.7	786.97
76	779.33
76.3	771.95
76.6	764.67
76.9	757.64
77.2	750.82
77.5	744.05
77.8	737.29
78.1	730.26
78.4	723.14
78.7	715.91
79	708.7
79.3	701.56
79.6	694.61
79.9	687.81
80.2	681.09
80.5	674.43
80.8	667.74
81.1	661.21
81.4	654.71
81.7	648.21
82	641.93
82.3	635.69
82.6	629.44
82.9	623.21
83.2	617.01
83.5	610.49
83.8	603.98
84.1	597.45
84.4	590.91
84.7	584.47
85	578.27
85.3	572.18
85.6	566.12
85.9	559.99
86.2	553.8
86.5	547.53
86.8	541.15
87.1	534.77
87.4	528.58
87.7	522.61
88	516.75
88.3	511.04
88.6	505.52
88.9	499.96
89.2	494.26
89.5	488.52
89.8	482.89
90.1	477.09
90.4	471.24
90.7	465.46
91	459.85
91.3	454.01
91.6	448.3
91.9	442.85
92.2	437.45
92.5	431.98
92.8	426.66
93.1	421.35
93.4	415.75
93.7	409.99
94	403.97
94.3	397.86
94.6	391.25
&
@target	G0.S2
@type	xy
25	1381.2
25.3	1381.39
25.6	1381.57
25.9	1381.76
26.2	1381.94
26.5	1382.12
26.8	1382.31
27.1	1383.11
27.4	1384.79
27.7	1387.17
28	1390.26
28.3	1394.2
28.6	1398.89
28.9	1404.45
29.2	1410.95
29.5	1418.23
29.8	1426.34
30.1	1435.15
30.4	1444.18
30.7	1453.24
31	1462.34
31.3	1471.03
31.6	1479.32
31.9	1487.62
32.2	1496.06
32.5	1504.48
32.8	1513.26
33.1	1522.47
33.4	1531.91
33.7	1541.49
34	1551.62
34.3	1562.16
34.6	1572.96
34.9	1583.93
35.2	1595.3
35.5	1606.71
35.8	1618.34
36.1	1630.07
36.4	1642.14
36.7	1654.35
37	1666.74
37.3	1679.08
37.6	1691.46
37.9	1703.79
38.2	1716.02
38.5	1728.11
38.8	1740.21
39.1	1752.33
39.4	1764.38
39.7	1776.28
40	1788.33
40.3	1800.27
40.6	1812.21
40.9	1824.17
41.2	1836.26
41.5	1848.27
41.8	1860.43
42.1	1872.66
42.4	1885.15
42.7	1898.04
43	1911.53
43.3	1925.72
43.6	1941.06
43.9	1957.57
44.2	1975.33
44.5	1994.39
44.8	2014.81
45.1	2036.48
45.4	2059.56
45.7	2084.31
46	2110.49
46.3	2138.54
46.6	2168.24
46.9	2199.4
47.2	2231.51
47.5	2264.54
47.8	2297.44
48.1	2329.68
48.4	2360.82
48.7	2389.96
49	2416.5
49.3	2439.79
49.6	2459.14
49.9	2473.51
50.2	2482.78
50.5	2485.89
50.8	2482.85
51.1	2473.41
51.4	2457.68
51.7	2435.35
52	2407.38
52.3	2373.71
52.6	2334.78
52.9	2291.35
53.2	2244.29
53.5	2193.75
53.8	2140.84
54.1	2086.76
54.4	2031.91
54.7	1977.31
55	1923.76
55.3	1871.78
55.6	1821.41
55.9	1773.01
56.2	1726.39
56.5	1681.9
56.8	1639.3
57.1	1598.59
57.4	1560.1
57.7	1523.8
58	1489.29
58.3	1456.68
58.6	1425.91
58.9	1396.71
59.2	1369.02
59.5	1343.09
59.8	1318.68
60.1	1295.71
60.4	1274.11
60.7	1253.66
61	1234.28
61.3	1215.88
61.6	1198.49
61.9	1182.03
62.2	1166.69
62.5	1152.13
62.8	1138.32
63.1	1125.27
63.4	1112.7
63.7	1100.62
64	1088.85
64.3	1077.68
64.6	1066.8
64.9	1056.4
65.2	1046.04
65.5	1036.21
65.8	1026.36
66.1	1016.65
66.4	1007.12
66.7	998.01
67	988.8
67.3	979.81
67.6	971.29
67.9	962.88
68.2	954.67
68.5	946.87
68.8	939.41
69.1	931.88
69.4	924.35
69.7	916.65
70	909.04
70.3	901.22
70.6	893.27
70.9	885.47
71.2	877.87
71.5	870.25
71.8	862.8
72.1	855.67
72.4	848.51
72.7	841.34
73	834.14
73.3	826.94
73.6	819.69
73.9	812.6
74.2	805.59
74.5	798.55
74.8	791.52
75.1	784.42
75.4	777.29
75.7	770.1
76	763.07
76.3	756.17
76.6	749.4
76.9	742.68
77.2	736.09
77.5	729.53
77.8	722.95
78.1	716.51
78.4	710.03
78.7	703.66
79	697.32
79.3	691.01
79.6	684.46
79.9	678.12
80.2	671.78
80.5	665.52
80.8	659.49
81.1	653.77
81.4	648.03
81.7	642.23
82	636.42
82.3	630.44
82.6	624.4
82.9	618.43
83.2	612.65
83.5	607.03
83.8	601.45
84.1	595.84
84.4	590.06
84.7	584.08
85	577.89
85.3	571.73
85.6	565.79
85.9	560.13
86.2	554.66
86.5	549.47
86.8	544.27
87.1	538.79
87.4	533.16
87.7	527.43
88	521.44
88.3	515.52
88.6	509.83
88.9	504.17
89.2	498.53
89.5	493.3
89.8	488.11
90.1	482.86
90.4	477.81
90.7	472.95
91	467.82
91.3	462.7
91.6	457.69
91.9	452.5
92.2	447.2
92.5	442.16
92.8	437.11
93.1	432.06
93.4	427.12
93.7	422.09
94	416.9
94.3	411.69
94.6	406.36
&
@target	G1.S0
@type	xy
25	14.13
25.3	30.6
25.6	28.25
25.9	28.25
26.2	28.25
26.5	28.7
26.8	25.93
27.1	20.57
27.4	14.9
27.7	8.61
28	3.37
28.3	-2.34
28.6	-6.84
28.9	-5.86
29.2	-2.13
29.5	-0.19
29.8	1.85
30.1	0.75
30.4	-8.53
30.7	-20.73
31	-30.05
31.3	-37.8
31.6	-42.58
31.9	-42.58
32.2	-40.8
32.5	-39.87
32.8	-39.46
33.1	-39.22
33.4	-39.29
33.7	-39.59
34	-40.19
34.3	-40.91
34.6	-42.14
34.9	-43.1
35.2	-43.32
35.5	-43.02
35.8	-42.35
36.1	-40.48
36.4	-38.47
36.7	-37.29
37	-35.75
37.3	-33.87
37.6	-32.99
37.9	-32.21
38.2	-30.13
38.5	-28.34
38.8	-26.88
39.1	-24.96
39.4	-23.45
39.7	-23.15
40	-22.82
40.3	-22.73
40.6	-23.19
40.9	-23.14
41.2	-23.3
41.5	-24.16
41.8	-25.22
42.1	-26.32
42.4	-28.39
42.7	-30.4
43	-32.62
43.3	-35.33
43.6	-38.62
43.9	-42.32
44.2	-46.9
44.5	-51.95
44.8	-57.34
45.1	-63.31
45.4	-69.57
45.7	-75.64
46	-81.47
46.3	-87.26
46.6	-92.29
46.9	-96.29
47.2	-99.13
47.5	-101.17
47.8	-101.25
48.1	-99.35
48.4	-95.78
48.7	-90.06
49	-81.24
49.3	-70.02
49.6	-56.45
49.9	-39.7
50.2	-20.97
50.5	-1.06
50.8	20.05
51.1	41.94
51.4	63.67
51.7	85.12
52	105.68
52.3	124.57
52.6	141.25
52.9	155.39
53.2	166.9
53.5	175.9
53.8	182.3
54.1	185.65
54.4	185.97
54.7	183.63
55	179.23
55.3	173.26
55.6	167.07
55.9	160.99
56.2	155.39
56.5	149.52
56.8	143.46
57.1	137.27
57.4	130.88
57.7	124.1
58	117.65
58.3	111.61
58.6	105.52
58.9	99.62
59.2	93.5
59.5	87.75
59.8	82.81
60.1	78.32
60.4	74.12
60.7	70.84
61	67.46
61.3	63.47
61.6	59.65
61.9	56.2
62.2	53.04
62.5	50.44
62.8	48.08
63.1	45.97
63.4	44.15
63.7	42.26
64	40.55
64.3	39.42
64.6	38.35
64.9	37.3
65.2	36.59
65.5	35.84
65.8	35.25
66.1	34.82
66.4	34.04
66.7	33.31
67	32.69
67.3	31.77
67.6	31.08
67.9	31.07
68.2	30.64
68.5	30.35
68.8	29.98
69.1	29.28
69.4	28.67
69.7	28.31
70	27.9
70.3	27.98
70.6	28.18
70.9	27.97
71.2	28.05
71.5	27.97
71.8	27.82
72.1	27.91
72.4	27.8
72.7	27.31
73	27.25
73.3	27.11
73.6	26.88
73.9	26.94
74.2	27.41
74.5	27.35
74.8	26.9
75.1	26.42
75.4	25.86
75.7	25.13
76	24.84
76.3	24.99
76.6	25.15
76.9	25.43
77.2	25.44
77.5	25.04
77.8	24.54
78.1	23.88
78.4	23.13
78.7	22.73
79	22.97
79.3	23.23
79.6	23.48
79.9	23.88
80.2	23.96
80.5	23.36
80.8	22.61
81.1	22.24
81.4	21.69
81.7	21.54
82	21.74
82.3	22.01
82.6	21.87
82.9	21.77
83.2	21.51
83.5	20.78
83.8	20.38
84.1	20.25
84.4	20.16
84.7	20.19
85	20.91
85.3	21.22
85.6	21.32
85.9	21.4
86.2	20.88
86.5	20.07
86.8	19.56
87.1	19.26
87.4	18.84
87.7	19.07
88	19.47
88.3	19.46
88.6	19.09
88.9	19.16
89.2	18.91
89.5	18.07
89.8	17.91
90.1	18.01
90.4	17.76
90.7	17.92
91	18.62
91.3	18.69
91.6	18.62
91.9	18.59
92.2	18.16
92.5	17.62
92.8	17.53
93.1	17.74
93.4	17.83
93.7	17.8
94	17.96
94.3	18.91
94.6	8.35
&
@target	G1.S1
@type	xy
25	13.13
25.3	28.45
25.6	26.26
25.9	26.26
26.2	26.26
26.5	26.66
26.8	24.27
27.1	19.02
27.4	14.45
27.7	10.36
28	6.99
28.3	3.4
28.6	1.06
28.9	3.03
29.2	7.61
29.5	12.22
29.8	17.82
30.1	21.8
30.4	18.4
30.7	10.65
31	3.15
31.3	-4.88
31.6	-12.56
31.9	-16.15
32.2	-17.38
32.5	-19.26
32.8	-20.95
33.1	-21.72
33.4	-23.01
33.7	-24.91
34	-26.67
34.3	-28.71
34.6	-31.24
34.9	-33.44
35.2	-34.8
35.5	-36.04
35.8	-36.39
36.1	-35.94
36.4	-35.9
36.7	-35.99
37	-35.07
37.3	-34.95
37.6	-35.54
37.9	-35.31
38.2	-35.29
38.5	-35.72
38.8	-35.39
39.1	-34.62
39.4	-34.15
39.7	-33.2
40	-32.75
40.3	-32.93
40.6	-33.13
40.9	-33.31
41.2	-34.06
41.5	-34.64
41.8	-34.99
42.1	-36.12
42.4	-37.74
42.7	-39.76
43	-42.22
43.3	-45.12
43.6	-48.09
43.9	-51.61
44.2	-55.47
44.5	-59.88
44.8	-65
45.1	-70.36
45.4	-76.05
45.7	-81.9
46	-87.71
46.3	-93.87
46.6	-99.65
46.9	-104.5
47.2	-108.52
47.5	-111.25
47.8	-111.51
48.1	-109.81
[truncated: 392 more rows]

## Sheet: FIF9B
#	Grace	project	file
#
@version	50125
@page	size	792,	612
@page	scroll	0.05
@page	inout	0.05
@link	page	off
@map	font	8	to	Courier", "Courier
@map	font	10	to	Courier-Bold", "Courier-Bold
@map	font	11	to	Courier-BoldOblique", "Courier-BoldOblique
@map	font	9	to	Courier-Oblique", "Courier-Oblique
@map	font	4	to	Helvetica", "Helvetica
@map	font	6	to	Helvetica-Bold", "Helvetica-Bold
@map	font	7	to	Helvetica-BoldOblique", "Helvetica-BoldOblique
@map	font	5	to	Helvetica-Oblique", "Helvetica-Oblique
@map	font	14	to	NimbusMonoPS-BoldItalic", "NimbusMonoPS-BoldItalic
@map	font	15	to	NimbusMonoPS-Italic", "NimbusMonoPS-Italic
@map	font	16	to	NimbusMonoPS-Regular", "NimbusMonoPS-Regular
@map	font	17	to	NimbusRoman-Bold", "NimbusRoman-Bold
@map	font	18	to	NimbusRoman-BoldItalic", "NimbusRoman-BoldItalic
@map	font	19	to	NimbusRoman-Italic", "NimbusRoman-Italic
@map	font	20	to	NimbusRoman-Regular", "NimbusRoman-Regular
@map	font	21	to	NimbusSans-Bold", "NimbusSans-Bold
@map	font	22	to	NimbusSans-BoldItalic", "NimbusSans-BoldItalic
@map	font	23	to	NimbusSans-Italic", "NimbusSans-Italic
@map	font	24	to	NimbusSans-Regular", "NimbusSans-Regular
@map	font	38	to	NimbusSansL-Bold", "NimbusSansL-Bold
@map	font	25	to	NimbusSansNarrow-Bold", "NimbusSansNarrow-Bold
@map	font	26	to	NimbusSansNarrow-BoldOblique", "NimbusSansNarrow-BoldOblique
@map	font	27	to	NimbusSansNarrow-Oblique", "NimbusSansNarrow-Oblique
@map	font	28	to	NimbusSansNarrow-Regular", "NimbusSansNarrow-Regular
@map	font	29	to	P052-Bold", "P052-Bold
@map	font	30	to	P052-BoldItalic", "P052-BoldItalic
@map	font	31	to	P052-Italic", "P052-Italic
@map	font	32	to	P052-Roman", "P052-Roman
@map	font	54	to	StandardSymbolsL-Regular", "StandardSymbolsL-Regular
@map	font	33	to	StandardSymbolsPS-Regular", "StandardSymbolsPS-Regular
@map	font	12	to	Symbol", "Symbol
@map	font	2	to	Times-Bold", "Times-Bold
@map	font	3	to	Times-BoldItalic", "Times-BoldItalic
@map	font	1	to	Times-Italic", "Times-Italic
@map	font	0	to	Times-Roman", "Times-Roman
@map	font	39	to	URWBookman-Demi", "URWBookman-Demi
@map	font	40	to	URWBookman-DemiItalic", "URWBookman-DemiItalic
@map	font	41	to	URWBookman-Light", "URWBookman-Light
@map	font	42	to	URWBookman-LightItalic", "URWBookman-LightItalic
@map	font	65	to	URWBookmanL-DemiBold", "URWBookmanL-DemiBold
@map	font	66	to	URWBookmanL-DemiBoldItalic", "URWBookmanL-DemiBoldItalic
@map	font	67	to	URWBookmanL-Light", "URWBookmanL-Light
@map	font	68	to	URWBookmanL-LightItalic", "URWBookmanL-LightItalic
@map	font	69	to	URWChanceryL-MediumItalic", "URWChanceryL-MediumItalic
@map	font	43	to	URWGothic-Book", "URWGothic-Book
@map	font	44	to	URWGothic-BookOblique", "URWGothic-BookOblique
@map	font	45	to	URWGothic-Demi", "URWGothic-Demi
@map	font	46	to	URWGothic-DemiOblique", "URWGothic-DemiOblique
@map	font	74	to	URWGothicL-Book", "URWGothicL-Book
@map	font	75	to	URWGothicL-BookOblique", "URWGothicL-BookOblique
@map	font	76	to	URWGothicL-Demi", "URWGothicL-Demi
@map	font	77	to	URWGothicL-DemiOblique", "URWGothicL-DemiOblique
@map	font	78	to	URWPalladioL-Bold", "URWPalladioL-Bold
@map	font	79	to	URWPalladioL-BoldItalic", "URWPalladioL-BoldItalic
@map	font	80	to	URWPalladioL-Italic", "URWPalladioL-Italic
@map	font	81	to	URWPalladioL-Roman", "URWPalladioL-Roman
@map	font	47	to	Z003-MediumItalic", "Z003-MediumItalic
@map	font	13	to	ZapfDingbats", "ZapfDingbats
@map	color	0	to	(255,	255,	255),	white
@map	color	1	to	(0,	0,	0),	black
@map	color	2	to	(255,	0,	0),	red
@map	color	3	to	(0,	255,	0),	green
@map	color	4	to	(0,	0,	255),	blue
@map	color	5	to	(255,	255,	0),	yellow
@map	color	6	to	(188,	143,	143),	brown
@map	color	7	to	(220,	220,	220),	grey
@map	color	8	to	(148,	0,	211),	violet
@map	color	9	to	(0,	255,	255),	cyan
@map	color	10	to	(255,	0,	255),	magenta
@map	color	11	to	(255,	165,	0),	orange
@map	color	12	to	(114,	33,	188),	indigo
@map	color	13	to	(103,	7,	72),	maroon
@map	color	14	to	(64,	224,	208),	turquoise
@map	color	15	to	(0,	139,	0),	green4
@reference	date	0
@date	wrap	off
@date	wrap	year	1950
@default	linewidth	1
@default	linestyle	1
@default	color	1
@default	pattern	1
@default	font	0
@default	char	size	1
@default	symbol	size	1
@default	sformat	%.8g
@background	color	0
@page	background	fill	on
@timestamp	off
@timestamp	0.03,	0.03
@timestamp	color	1
@timestamp	rot	0
@timestamp	font	0
@timestamp	char	size	1
@timestamp	def	Wed May 15 16:37:44 2024
@with	line
@	line	on
@	line	loctype	view
@	line	0.397769293981,	0.204645449565,	0.397769293981,	0.204645
@	line	linewidth	1
@	line	linestyle	1
@	line	color	1
@	line	arrow	0
@	line	arrow	type	0
@	line	arrow	length	1
@	line	arrow	layout	1.000000,	1
@line	def
@with	line
@	line	on
@	line	loctype	view
@	line	1.14086146682,	0.293364377183,	1.13969732247,	0.295693
@	line	linewidth	1
@	line	linestyle	1
@	line	color	1
@	line	arrow	0
@	line	arrow	type	0
@	line	arrow	length	1
@	line	arrow	layout	1.000000,	1
@line	def
@with	line
@	line	on
@	line	loctype	view
@	line	0.486519607843,	0.253676470588,	0.486519607843,	0.253676
@	line	linewidth	1
@	line	linestyle	1
@	line	color	1
@	line	arrow	2
@	line	arrow	type	1
@	line	arrow	length	4.5
@	line	arrow	layout	1.200000,	1
@line	def
@with	line
@	line	on
@	line	loctype	view
@	line	0.486519607843,	0.254901960784,	0.486519607843,	0.254902
@	line	linewidth	1
@	line	linestyle	1
@	line	color	1
@	line	arrow	2
@	line	arrow	type	1
@	line	arrow	length	4.5
@	line	arrow	layout	1.200000,	1
@line	def
@with	line
@	line	on
@	line	loctype	view
@	line	0.488970588235,	0.254901960784,	0.488970588235,	0.254902
@	line	linewidth	1
@	line	linestyle	1
@	line	color	1
@	line	arrow	2
@	line	arrow	type	1
@	line	arrow	length	2.5
@	line	arrow	layout	1.200000,	1
@line	def
@with	line
@	line	on
@	line	loctype	view
@	line	1.14086146682,	0.293364377183,	1.13969732247,	0.295693
@	line	linewidth	1
@	line	linestyle	1
@	line	color	1
@	line	arrow	0
@	line	arrow	type	0
@	line	arrow	length	1
@	line	arrow	layout	1.000000,	1
@line	def
@with	line
@	line	on
@	line	loctype	view
@	line	0.454656862745,	0.191176470588,	0.454656862745,	0.191176
@	line	linewidth	3.5
@	line	linestyle	1
@	line	color	1
@	line	arrow	1
@	line	arrow	type	1
@	line	arrow	length	1.5
@	line	arrow	layout	1.100000,	1
@line	def
@with	line
@	line	on
@	line	loctype	view
@	line	0.397769293981,	0.204645449565,	0.397769293981,	0.204645
@	line	linewidth	1
@	line	linestyle	1
@	line	color	1
@	line	arrow	0
@	line	arrow	type	0
@	line	arrow	length	1
@	line	arrow	layout	1.000000,	1
@line	def
@with	line
@	line	on
@	line	loctype	view
@	line	1.14086146682,	0.293364377183,	1.13969732247,	0.295693
@	line	linewidth	1
@	line	linestyle	1
@	line	color	1
@	line	arrow	0
@	line	arrow	type	0
@	line	arrow	length	1
@	line	arrow	layout	1.000000,	1
@line	def
@with	line
@	line	on
@	line	loctype	view
@	line	0.397769293981,	0.204645449565,	0.397769293981,	0.204645
@	line	linewidth	1
@	line	linestyle	1
@	line	color	1
@	line	arrow	0
@	line	arrow	type	0
@	line	arrow	length	1
@	line	arrow	layout	1.000000,	1
@line	def
@with	line
@	line	on
@	line	loctype	view
@	line	1.14086146682,	0.293364377183,	1.13969732247,	0.295693
@	line	linewidth	1
@	line	linestyle	1
@	line	color	1
@	line	arrow	0
@	line	arrow	type	0
@	line	arrow	length	1
@	line	arrow	layout	1.000000,	1
@line	def
@with	line
@	line	on
@	line	loctype	view
@	line	0.486519607843,	0.253676470588,	0.486519607843,	0.253676
@	line	linewidth	1
@	line	linestyle	1
@	line	color	1
@	line	arrow	2
@	line	arrow	type	1
@	line	arrow	length	4.5
@	line	arrow	layout	1.200000,	1
@line	def
@with	line
@	line	on
@	line	loctype	view
@	line	0.486519607843,	0.254901960784,	0.486519607843,	0.254902
@	line	linewidth	1
@	line	linestyle	1
@	line	color	1
@	line	arrow	2
@	line	arrow	type	1
@	line	arrow	length	4.5
@	line	arrow	layout	1.200000,	1
@line	def
@with	line
@	line	on
@	line	loctype	view
@	line	0.737745098039,	0.223039215686,	0.737745098039,	0.223039
@	line	linewidth	1
@	line	linestyle	1
@	line	color	1
@	line	arrow	2
@	line	arrow	type	1
@	line	arrow	length	2.5
@	line	arrow	layout	1.200000,	1
@line	def
@with	line
@	line	on
@	line	loctype	view
@	line	1.14086146682,	0.293364377183,	1.13969732247,	0.295693
@	line	linewidth	1
@	line	linestyle	1
@	line	color	1
@	line	arrow	0
@	line	arrow	type	0
@	line	arrow	length	1
@	line	arrow	layout	1.000000,	1
@line	def
@with	line
@	line	on
@	line	loctype	view
@	line	0.488970588235,	0.254901960784,	0.488970588235,	0.254902
@	line	linewidth	1
@	line	linestyle	1
@	line	color	1
@	line	arrow	2
@	line	arrow	type	1
@	line	arrow	length	2.5
@	line	arrow	layout	1.200000,	1
@line	def
@with	line
@	line	on
@	line	loctype	view
@	line	1.14086146682,	0.293364377183,	1.13969732247,	0.295693
@	line	linewidth	1
@	line	linestyle	1
@	line	color	1
@	line	arrow	0
@	line	arrow	type	0
@	line	arrow	length	1
@	line	arrow	layout	1.000000,	1
@line	def
@with	line
@	line	on
@	line	loctype	view
@	line	0.397769293981,	0.204645449565,	0.397769293981,	0.204645
@	line	linewidth	1
@	line	linestyle	1
@	line	color	1
@	line	arrow	0
@	line	arrow	type	0
@	line	arrow	length	1
@	line	arrow	layout	1.000000,	1
@line	def
@with	line
@	line	on
@	line	loctype	view
@	line	1.14086146682,	0.293364377183,	1.13969732247,	0.295693
@	line	linewidth	1
@	line	linestyle	1
@	line	color	1
@	line	arrow	0
@	line	arrow	type	0
@	line	arrow	length	1
@	line	arrow	layout	1.000000,	1
@line	def
@with	line
@	line	on
@	line	loctype	view
@	line	0.486519607843,	0.253676470588,	0.486519607843,	0.253676
@	line	linewidth	1
@	line	linestyle	1
@	line	color	1
@	line	arrow	2
@	line	arrow	type	1
@	line	arrow	length	4.5
@	line	arrow	layout	1.200000,	1
@line	def
@with	line
@	line	on
@	line	loctype	view
@	line	1.14086146682,	0.293364377183,	1.13969732247,	0.295693
@	line	linewidth	1
@	line	linestyle	1
@	line	color	1
@	line	arrow	0
@	line	arrow	type	0
@	line	arrow	length	1
@	line	arrow	layout	1.000000,	1
@line	def
@with	line
@	line	on
@	line	loctype	view
@	line	0.454656862745,	0.191176470588,	0.454656862745,	0.191176
@	line	linewidth	3.5
@	line	linestyle	1
@	line	color	1
@	line	arrow	1
@	line	arrow	type	1
@	line	arrow	length	1.5
@	line	arrow	layout	1.100000,	1
@line	def
@with	line
@	line	on
@	line	loctype	view
@	line	0.397769293981,	0.204645449565,	0.397769293981,	0.204645
@	line	linewidth	1
@	line	linestyle	1
@	line	color	1
@	line	arrow	0
@	line	arrow	type	0
@	line	arrow	length	1
@	line	arrow	layout	1.000000,	1
@line	def
@with	line
@	line	on
@	line	loctype	view
@	line	1.14086146682,	0.293364377183,	1.13969732247,	0.295693
@	line	linewidth	1
@	line	linestyle	1
@	line	color	1
@	line	arrow	0
@	line	arrow	type	0
@	line	arrow	length	1
@	line	arrow	layout	1.000000,	1
@line	def
@with	line
@	line	on
@	line	loctype	view
@	line	1.14086146682,	0.293364377183,	1.13969732247,	0.295693
@	line	linewidth	1
@	line	linestyle	1
@	line	color	1
@	line	arrow	0
@	line	arrow	type	0
@	line	arrow	length	1
@	line	arrow	layout	1.000000,	1
@line	def
@with	line
@	line	on
@	line	loctype	view
@	line	0.737745098039,	0.223039215686,	0.737745098039,	0.223039
@	line	linewidth	1
@	line	linestyle	1
@	line	color	1
@	line	arrow	2
@	line	arrow	type	1
@	line	arrow	length	2.5
@	line	arrow	layout	1.200000,	1
@line	def
@with	line
@	line	on
@	line	loctype	view
@	line	1.14086146682,	0.293364377183,	1.13969732247,	0.295693
@	line	linewidth	1
@	line	linestyle	1
@	line	color	1
@	line	arrow	0
@	line	arrow	type	0
@	line	arrow	length	1
@	line	arrow	layout	1.000000,	1
@line	def
@with	line
@	line	on
@	line	loctype	view
@	line	1.14086146682,	0.293364377183,	1.13969732247,	0.295693
@	line	linewidth	1
@	line	linestyle	1
@	line	color	1
@	line	arrow	0
@	line	arrow	type	0
@	line	arrow	length	1
@	line	arrow	layout	1.000000,	1
@line	def
@r0	off
@link	r0	to	g0
@r0	type	above
@r0	linestyle	1
@r0	linewidth	1
@r0	color	1
@r0	line	0,	0,	0,	0
@r1	off
@link	r1	to	g0
@r1	type	above
@r1	linestyle	1
@r1	linewidth	1
@r1	color	1
@r1	line	0,	0,	0,	0
@r2	off
@link	r2	to	g0
@r2	type	above
@r2	linestyle	1
@r2	linewidth	1
@r2	color	1
@r2	line	0,	0,	0,	0
@r3	off
@link	r3	to	g0
@r3	type	above
@r3	linestyle	1
@r3	linewidth	1
@r3	color	1
@r3	line	0,	0,	0,	0
@r4	off
@link	r4	to	g0
@r4	type	above
@r4	linestyle	1
@r4	linewidth	1
@r4	color	1
@r4	line	0,	0,	0,	0
@g0	on
@g0	hidden	FALSE
@g0	type	XY
@g0	stacked	FALSE
@g0	bar	hgap	0
@g0	fixedpoint	off
@g0	fixedpoint	type	0
@g0	fixedpoint	xy	0.000000,	0
@g0	fixedpoint	format	general	general
@g0	fixedpoint	prec	6,	6
@with	g0
@	world	25,	400,	75,	2500
@	stack	world	0,	0,	0,	0
@	znorm	1
@	view	0.180000,	0.500000,	0.820000,	0.85
@	title
@	title	font	6
@	title	size	1.5
@	title	color	1
@	subtitle
@	subtitle	font	6
@	subtitle	size	1
@	subtitle	color	1
@	xaxes	scale	Normal
@	yaxes	scale	Normal
@	xaxes	invert	off
@	yaxes	invert	off
@	xaxis	on
@	xaxis	type	zero	FALSE
@	xaxis	offset	0	,	0
@	xaxis	bar	on
@	xaxis	bar	color	1
@	xaxis	bar	linestyle	1
@	xaxis	bar	linewidth	3
@	xaxis	label
@	xaxis	label	layout	para
@	xaxis	label	place	auto
@	xaxis	label	char	size	1
@	xaxis	label	font	0
@	xaxis	label	color	1
@	xaxis	label	place	normal
@	xaxis	tick	on
@	xaxis	tick	major	20
@	xaxis	tick	minor	ticks	1
@	xaxis	tick	default	6
@	xaxis	tick	place	rounded	TRUE
@	xaxis	tick	out
@	xaxis	tick	major	size	1
@	xaxis	tick	major	color	0
@	xaxis	tick	major	linewidth	1.5
@	xaxis	tick	major	linestyle	1
@	xaxis	tick	major	grid	off
@	xaxis	tick	minor	color	0
@	xaxis	tick	minor	linewidth	1
@	xaxis	tick	minor	linestyle	1
@	xaxis	tick	minor	grid	off
@	xaxis	tick	minor	size	0.5
@	xaxis	ticklabel	on
@	xaxis	ticklabel	format	general
@	xaxis	ticklabel	prec	5
@	xaxis	ticklabel	formula
@	xaxis	ticklabel	append
@	xaxis	ticklabel	prepend
@	xaxis	ticklabel	angle	0
@	xaxis	ticklabel	skip	0
@	xaxis	ticklabel	stagger	0
@	xaxis	ticklabel	place	normal
@	xaxis	ticklabel	offset	auto
@	xaxis	ticklabel	offset	0	,	0.01
@	xaxis	ticklabel	start	type	auto
@	xaxis	ticklabel	start	0
@	xaxis	ticklabel	stop	type	auto
@	xaxis	ticklabel	stop	0
@	xaxis	ticklabel	char	size	1
@	xaxis	ticklabel	font	0
@	xaxis	ticklabel	color	0
@	xaxis	tick	place	normal
@	xaxis	tick	spec	type	none
@	yaxis	on
@	yaxis	type	zero	FALSE
@	yaxis	offset	0	,	0
@	yaxis	bar	on
@	yaxis	bar	color	1
@	yaxis	bar	linestyle	1
@	yaxis	bar	linewidth	5
@	yaxis	label	RF / A.U
@	yaxis	label	layout	para
@	yaxis	label	place	auto
@	yaxis	label	char	size	1.31
@	yaxis	label	font	6
@	yaxis	label	color	1
@	yaxis	label	place	normal
@	yaxis	tick	on
@	yaxis	tick	major	750
@	yaxis	tick	minor	ticks	1
@	yaxis	tick	default	6
@	yaxis	tick	place	rounded	TRUE
@	yaxis	tick	out
@	yaxis	tick	major	size	1
@	yaxis	tick	major	color	1
@	yaxis	tick	major	linewidth	3
@	yaxis	tick	major	linestyle	1
@	yaxis	tick	major	grid	off
@	yaxis	tick	minor	color	1
@	yaxis	tick	minor	linewidth	1
@	yaxis	tick	minor	linestyle	1
@	yaxis	tick	minor	grid	off
@	yaxis	tick	minor	size	0.5
@	yaxis	ticklabel	on
@	yaxis	ticklabel	format	general
@	yaxis	ticklabel	prec	5
@	yaxis	ticklabel	formula
@	yaxis	ticklabel	append
@	yaxis	ticklabel	prepend
@	yaxis	ticklabel	angle	0
@	yaxis	ticklabel	skip	0
@	yaxis	ticklabel	stagger	0
@	yaxis	ticklabel	place	normal
@	yaxis	ticklabel	offset	auto
@	yaxis	ticklabel	offset	0	,	0.01
@	yaxis	ticklabel	start	type	auto
@	yaxis	ticklabel	start	0
@	yaxis	ticklabel	stop	type	auto
@	yaxis	ticklabel	stop	0
@	yaxis	ticklabel	char	size	1.3
@	yaxis	ticklabel	font	6
@	yaxis	ticklabel	color	1
@	yaxis	tick	place	normal
@	yaxis	tick	spec	type	none
@	altxaxis	off
@	altyaxis	off
@	legend	on
@	legend	loctype	view
@	legend	0.85,	0.8
@	legend	box	color	0
@	legend	box	pattern	1
@	legend	box	linewidth	0
@	legend	box	linestyle	1
@	legend	box	fill	color	0
@	legend	box	fill	pattern	1
@	legend	font	6
@	legend	char	size	0
@	legend	color	1
@	legend	length	0
@	legend	vgap	1
@	legend	hgap	1
@	legend	invert	FALSE
@	frame	type	0
@	frame	linestyle	1
@	frame	linewidth	2
@	frame	color	1
@	frame	pattern	1
@	frame	background	color	0
@	frame	background	pattern	0
@	s0	hidden	FALSE
@	s0	type	xy
@	s0	symbol	0
@	s0	symbol	size	1
@	s0	symbol	color	1
@	s0	symbol	pattern	1
@	s0	symbol	fill	color	1
@	s0	symbol	fill	pattern	0
@	s0	symbol	linewidth	1
@	s0	symbol	linestyle	1
@	s0	symbol	char	65
@	s0	symbol	char	font	0
@	s0	symbol	skip	0
@	s0	line	type	1
@	s0	line	linestyle	1
@	s0	line	linewidth	4.5
@	s0	line	color	1
@	s0	line	pattern	1
@	s0	baseline	type	0
@	s0	baseline	off
@	s0	dropline	off
@	s0	fill	type	0
@	s0	fill	rule	0
@	s0	fill	color	1
@	s0	fill	pattern	1
@	s0	avalue	off
@	s0	avalue	type	2
@	s0	avalue	char	size	1
@	s0	avalue	font	0
@	s0	avalue	color	1
@	s0	avalue	rot	0
@	s0	avalue	format	general
@	s0	avalue	prec	3
@	s0	avalue	prepend
@	s0	avalue	append
@	s0	avalue	offset	0	,	0
@	s0	errorbar	on
@	s0	errorbar	place	both
@	s0	errorbar	color	1
@	s0	errorbar	pattern	1
@	s0	errorbar	size	1
@	s0	errorbar	linewidth	1
@	s0	errorbar	linestyle	1
@	s0	errorbar	riser	linewidth	1
@	s0	errorbar	riser	linestyle	1
@	s0	errorbar	riser	clip	off
@	s0	errorbar	riser	clip	length	0.1
@	s0	comment	/home/skamayirese/Documents/Biophysical_studies/DSF_SPR_peptidesynthesis_CD/DSF_SPR/DSF/pT&pT(502-510)/pT_melt
@	s0	legend	30 \xm\f{}M
@	s1	hidden	TRUE
@	s1	type	xy
@	s1	symbol	0
@	s1	symbol	size	1
@	s1	symbol	color	2
@	s1	symbol	pattern	1
@	s1	symbol	fill	color	2
@	s1	symbol	fill	pattern	0
@	s1	symbol	linewidth	1
@	s1	symbol	linestyle	1
@	s1	symbol	char	65
@	s1	symbol	char	font	0
@	s1	symbol	skip	0
@	s1	line	type	1
@	s1	line	linestyle	1
@	s1	line	linewidth	4.5
@	s1	line	color	2
@	s1	line	pattern	1
@	s1	baseline	type	0
@	s1	baseline	off
@	s1	dropline	off
@	s1	fill	type	0
@	s1	fill	rule	0
@	s1	fill	color	1
@	s1	fill	pattern	1
@	s1	avalue	off
@	s1	avalue	type	2
@	s1	avalue	char	size	1
@	s1	avalue	font	0
@	s1	avalue	color	1
@	s1	avalue	rot	0
@	s1	avalue	format	general
@	s1	avalue	prec	3
@	s1	avalue	prepend
@	s1	avalue	append
@	s1	avalue	offset	0	,	0
@	s1	errorbar	on
@	s1	errorbar	place	both
@	s1	errorbar	color	2
@	s1	errorbar	pattern	1
@	s1	errorbar	size	1
@	s1	errorbar	linewidth	1
@	s1	errorbar	linestyle	1
@	s1	errorbar	riser	linewidth	1
@	s1	errorbar	riser	linestyle	1
@	s1	errorbar	riser	clip	off
@	s1	errorbar	riser	clip	length	0.1
@	s1	comment	/home/skamayirese/Documents/Research/Biophysical_studies/DSF_SPR_peptidesynthesis_CD/DSF_SPR/DSF/pS_analogs/Spring2024/pS_analogs/pS_full_melting
@	s1	legend
@	s2	hidden	FALSE
@	s2	type	xy
@	s2	symbol	0
@	s2	symbol	size	1
@	s2	symbol	color	2
@	s2	symbol	pattern	1
@	s2	symbol	fill	color	2
@	s2	symbol	fill	pattern	0
@	s2	symbol	linewidth	1
@	s2	symbol	linestyle	1
@	s2	symbol	char	65
@	s2	symbol	char	font	0
@	s2	symbol	skip	0
@	s2	line	type	1
@	s2	line	linestyle	1
@	s2	line	linewidth	5
@	s2	line	color	2
@	s2	line	pattern	1
@	s2	baseline	type	0
@	s2	baseline	off
@	s2	dropline	off
@	s2	fill	type	0
@	s2	fill	rule	0
@	s2	fill	color	1
@	s2	fill	pattern	1
@	s2	avalue	off
@	s2	avalue	type	2
@	s2	avalue	char	size	1
@	s2	avalue	font	0
@	s2	avalue	color	1
@	s2	avalue	rot	0
@	s2	avalue	format	general
@	s2	avalue	prec	3
@	s2	avalue	prepend
@	s2	avalue	append
@	s2	avalue	offset	0	,	0
@	s2	errorbar	on
@	s2	errorbar	place	both
@	s2	errorbar	color	2
@	s2	errorbar	pattern	1
@	s2	errorbar	size	1
@	s2	errorbar	linewidth	1
@	s2	errorbar	linestyle	1
@	s2	errorbar	riser	linewidth	1
@	s2	errorbar	riser	linestyle	1
@	s2	errorbar	riser	clip	off
@	s2	errorbar	riser	clip	length	0.1
@	s2	comment	/home/skamayirese/Documents/Research/WRITING/ABE/DATA/DSF/MMP-2/07.12/50uM_CTX_MTC.txt
@	s2	legend
@g1	on
@g1	hidden	FALSE
@g1	type	XY
@g1	stacked	FALSE
@g1	bar	hgap	0
@g1	fixedpoint	off
@g1	fixedpoint	type	0
@g1	fixedpoint	xy	0.000000,	0
@g1	fixedpoint	format	general	general
@g1	fixedpoint	prec	6,	6
@with	g1
@	world	25,	-150,	75,	200
@	stack	world	0,	0,	0,	0
@	znorm	1
@	view	0.180000,	0.154412,	0.820000,	0.501225
@	title
@	title	font	0
@	title	size	1.5
@	title	color	1
@	subtitle
@	subtitle	font	0
@	subtitle	size	1
@	subtitle	color	1
@	xaxes	scale	Normal
@	yaxes	scale	Normal
@	xaxes	invert	off
@	yaxes	invert	off
@	xaxis	on
@	xaxis	type	zero	FALSE
@	xaxis	offset	0	,	0
@	xaxis	bar	on
@	xaxis	bar	color	1
@	xaxis	bar	linestyle	1
@	xaxis	bar	linewidth	5
@	xaxis	label	T/\c0\CC
@	xaxis	label	layout	para
@	xaxis	label	place	auto
@	xaxis	label	char	size	1.64
@	xaxis	label	font	6
@	xaxis	label	color	1
@	xaxis	label	place	normal
@	xaxis	tick	on
@	xaxis	tick	major	15
@	xaxis	tick	minor	ticks	1
@	xaxis	tick	default	6
@	xaxis	tick	place	rounded	TRUE
@	xaxis	tick	out
@	xaxis	tick	major	size	1
@	xaxis	tick	major	color	1
@	xaxis	tick	major	linewidth	3
@	xaxis	tick	major	linestyle	1
@	xaxis	tick	major	grid	off
@	xaxis	tick	minor	color	1
@	xaxis	tick	minor	linewidth	1
@	xaxis	tick	minor	linestyle	1
@	xaxis	tick	minor	grid	off
@	xaxis	tick	minor	size	0.5
@	xaxis	ticklabel	on
@	xaxis	ticklabel	format	general
@	xaxis	ticklabel	prec	5
@	xaxis	ticklabel	formula
@	xaxis	ticklabel	append
@	xaxis	ticklabel	prepend
@	xaxis	ticklabel	angle	0
@	xaxis	ticklabel	skip	0
@	xaxis	ticklabel	stagger	0
@	xaxis	ticklabel	place	normal
@	xaxis	ticklabel	offset	auto
@	xaxis	ticklabel	offset	0	,	0.01
@	xaxis	ticklabel	start	type	auto
@	xaxis	ticklabel	start	0
@	xaxis	ticklabel	stop	type	auto
@	xaxis	ticklabel	stop	0
@	xaxis	ticklabel	char	size	1.3
@	xaxis	ticklabel	font	6
@	xaxis	ticklabel	color	1
@	xaxis	tick	place	normal
@	xaxis	tick	spec	type	none
@	yaxis	on
@	yaxis	type	zero	FALSE
@	yaxis	offset	0	,	0
@	yaxis	bar	on
@	yaxis	bar	color	1
@	yaxis	bar	linestyle	1
@	yaxis	bar	linewidth	5
@	yaxis	label	\xD\f{}RF/\xD\f{}T
@	yaxis	label	layout	para
@	yaxis	label	place	auto
@	yaxis	label	char	size	1.48
@	yaxis	label	font	6
@	yaxis	label	color	1
@	yaxis	label	place	normal
@	yaxis	tick	on
@	yaxis	tick	major	100
@	yaxis	tick	minor	ticks	1
@	yaxis	tick	default	6
@	yaxis	tick	place	rounded	TRUE
@	yaxis	tick	out
@	yaxis	tick	major	size	1
@	yaxis	tick	major	color	1
@	yaxis	tick	major	linewidth	3
@	yaxis	tick	major	linestyle	1
@	yaxis	tick	major	grid	off
@	yaxis	tick	minor	color	1
@	yaxis	tick	minor	linewidth	1
@	yaxis	tick	minor	linestyle	1
@	yaxis	tick	minor	grid	off
@	yaxis	tick	minor	size	0.5
@	yaxis	ticklabel	on
@	yaxis	ticklabel	format	general
@	yaxis	ticklabel	prec	5
@	yaxis	ticklabel	formula
@	yaxis	ticklabel	append
@	yaxis	ticklabel	prepend
@	yaxis	ticklabel	angle	0
@	yaxis	ticklabel	skip	0
@	yaxis	ticklabel	stagger	0
@	yaxis	ticklabel	place	normal
@	yaxis	ticklabel	offset	auto
@	yaxis	ticklabel	offset	0	,	0.01
@	yaxis	ticklabel	start	type	auto
@	yaxis	ticklabel	start	0
@	yaxis	ticklabel	stop	type	auto
@	yaxis	ticklabel	stop	0
@	yaxis	ticklabel	char	size	1.3
@	yaxis	ticklabel	font	6
@	yaxis	ticklabel	color	1
@	yaxis	tick	place	normal
@	yaxis	tick	spec	type	none
@	altxaxis	off
@	altyaxis	off
@	legend	on
@	legend	loctype	view
@	legend	0.85,	0.3
@	legend	box	color	0
@	legend	box	pattern	1
@	legend	box	linewidth	1
@	legend	box	linestyle	1
@	legend	box	fill	color	0
@	legend	box	fill	pattern	1
@	legend	font	0
@	legend	char	size	0
@	legend	color	1
@	legend	length	0
@	legend	vgap	1
@	legend	hgap	1
@	legend	invert	FALSE
@	frame	type	0
@	frame	linestyle	1
@	frame	linewidth	2
@	frame	color	1
@	frame	pattern	1
@	frame	background	color	0
@	frame	background	pattern	0
@	s0	hidden	FALSE
@	s0	type	xy
@	s0	symbol	0
@	s0	symbol	size	1
@	s0	symbol	color	1
@	s0	symbol	pattern	1
@	s0	symbol	fill	color	1
@	s0	symbol	fill	pattern	0
@	s0	symbol	linewidth	1
@	s0	symbol	linestyle	1
@	s0	symbol	char	65
@	s0	symbol	char	font	0
@	s0	symbol	skip	0
@	s0	line	type	1
@	s0	line	linestyle	1
@	s0	line	linewidth	5
@	s0	line	color	1
@	s0	line	pattern	1
@	s0	baseline	type	0
@	s0	baseline	off
@	s0	dropline	off
@	s0	fill	type	0
@	s0	fill	rule	0
@	s0	fill	color	1
@	s0	fill	pattern	1
@	s0	avalue	off
@	s0	avalue	type	2
@	s0	avalue	char	size	1
@	s0	avalue	font	0
@	s0	avalue	color	1
@	s0	avalue	rot	0
@	s0	avalue	format	general
@	s0	avalue	prec	3
@	s0	avalue	prepend
@	s0	avalue	append
@	s0	avalue	offset	0	,	0
@	s0	errorbar	on
@	s0	errorbar	place	both
@	s0	errorbar	color	1
@	s0	errorbar	pattern	1
@	s0	errorbar	size	1
@	s0	errorbar	linewidth	1
@	s0	errorbar	linestyle	1
@	s0	errorbar	riser	linewidth	1
@	s0	errorbar	riser	linestyle	1
@	s0	errorbar	riser	clip	off
@	s0	errorbar	riser	clip	length	0.1
@	s0	comment	/home/asaks/DATA/DSF/MMP-2/07.13/30uM_p75_deriv.txt
@	s0	legend
@	s1	hidden	TRUE
@	s1	type	xy
@	s1	symbol	0
@	s1	symbol	size	1
@	s1	symbol	color	2
@	s1	symbol	pattern	1
@	s1	symbol	fill	color	2
@	s1	symbol	fill	pattern	0
@	s1	symbol	linewidth	1
@	s1	symbol	linestyle	1
@	s1	symbol	char	65
@	s1	symbol	char	font	0
@	s1	symbol	skip	0
@	s1	line	type	1
@	s1	line	linestyle	1
@	s1	line	linewidth	5
@	s1	line	color	2
@	s1	line	pattern	1
@	s1	baseline	type	0
@	s1	baseline	off
@	s1	dropline	off
@	s1	fill	type	0
@	s1	fill	rule	0
@	s1	fill	color	1
@	s1	fill	pattern	1
@	s1	avalue	off
@	s1	avalue	type	2
@	s1	avalue	char	size	1
@	s1	avalue	font	0
@	s1	avalue	color	1
@	s1	avalue	rot	0
@	s1	avalue	format	general
@	s1	avalue	prec	3
@	s1	avalue	prepend
@	s1	avalue	append
@	s1	avalue	offset	0	,	0
@	s1	errorbar	on
@	s1	errorbar	place	both
@	s1	errorbar	color	2
@	s1	errorbar	pattern	1
@	s1	errorbar	size	1
@	s1	errorbar	linewidth	1
@	s1	errorbar	linestyle	1
@	s1	errorbar	riser	linewidth	1
@	s1	errorbar	riser	linestyle	1
@	s1	errorbar	riser	clip	off
@	s1	errorbar	riser	clip	length	0.1
@	s1	comment	/home/asaks/DATA/DSF/MMP-2/07.13/50uM_p75_deriv.txt
@	s1	legend
@	s2	hidden	FALSE
@	s2	type	xy
@	s2	symbol	0
@	s2	symbol	size	1
@	s2	symbol	color	2
@	s2	symbol	pattern	1
@	s2	symbol	fill	color	2
@	s2	symbol	fill	pattern	0
@	s2	symbol	linewidth	1
@	s2	symbol	linestyle	1
@	s2	symbol	char	65
@	s2	symbol	char	font	0
@	s2	symbol	skip	0
@	s2	line	type	1
@	s2	line	linestyle	1
@	s2	line	linewidth	5
@	s2	line	color	2
@	s2	line	pattern	1
@	s2	baseline	type	0
@	s2	baseline	off
@	s2	dropline	off
@	s2	fill	type	0
@	s2	fill	rule	0
@	s2	fill	color	1
@	s2	fill	pattern	1
@	s2	avalue	off
@	s2	avalue	type	2
@	s2	avalue	char	size	1
@	s2	avalue	font	0
@	s2	avalue	color	1
@	s2	avalue	rot	0
@	s2	avalue	format	general
@	s2	avalue	prec	3
@	s2	avalue	prepend
@	s2	avalue	append
@	s2	avalue	offset	0	,	0
@	s2	errorbar	on
@	s2	errorbar	place	both
@	s2	errorbar	color	2
@	s2	errorbar	pattern	1
@	s2	errorbar	size	1
@	s2	errorbar	linewidth	1
@	s2	errorbar	linestyle	1
@	s2	errorbar	riser	linewidth	1
@	s2	errorbar	riser	linestyle	1
@	s2	errorbar	riser	clip	off
@	s2	errorbar	riser	clip	length	0.1
@	s2	comment	/home/skamayirese/Documents/Research/WRITING/ABE/DATA/DSF/MMP-2/07.12/50uM_CTX_deriv.txt
@	s2	legend
@target	G0.S0
@type	xy
25	1713.71
25.3	1705.95
25.6	1698.19
25.9	1690.43
26.2	1682.67
26.5	1674.91
26.8	1667.15
27.1	1659.51
27.4	1651.69
27.7	1643.64
28	1635.29
28.3	1626.79
28.6	1618.26
28.9	1609.7
29.2	1600.65
29.5	1591.03
29.8	1580.83
30.1	1570.33
30.4	1559.99
30.7	1551.34
31	1544.71
31.3	1539.89
31.6	1536.81
31.9	1535.28
32.2	1534.19
32.5	1533.46
32.8	1533.37
33.1	1533.98
33.4	1535.01
33.7	1536.7
34	1538.98
34.3	1541.92
34.6	1545.44
34.9	1549.66
35.2	1554.73
35.5	1560.52
35.8	1566.67
36.1	1573.01
36.4	1579.8
36.7	1586.82
37	1594.03
37.3	1601.49
37.6	1609.31
37.9	1617.07
38.2	1624.8
38.5	1632.52
38.8	1640.18
39.1	1647.65
39.4	1655.25
39.7	1662.81
40	1670.43
40.3	1678.41
40.6	1686.76
40.9	1695.4
41.2	1704.7
41.5	1714.47
41.8	1724.57
42.1	1735.39
42.4	1746.81
42.7	1758.53
43	1770.97
43.3	1784.22
43.6	1797.92
43.9	1812.59
44.2	1828.34
44.5	1844.98
44.8	1862.4
45.1	1880.98
45.4	1900.03
45.7	1919.76
46	1940.16
46.3	1961.36
46.6	1983.03
46.9	2005.5
47.2	2028.4
47.5	2051.44
47.8	2074.25
48.1	2096.73
48.4	2118.23
48.7	2138.34
49	2156.95
49.3	2173.42
49.6	2187.31
49.9	2198.36
50.2	2206.38
50.5	2210.56
50.8	2210.99
51.1	2206.8
51.4	2198.24
51.7	2184.79
52	2166.92
52.3	2144.57
52.6	2118.58
52.9	2088.89
53.2	2056.31
53.5	2021.11
53.8	1983.72
54.1	1944.59
54.4	1904.24
54.7	1863.21
55	1822.17
55.3	1781.86
55.6	1742.51
55.9	1704.56
56.2	1668.15
56.5	1633.06
56.8	1599.19
57.1	1566.77
57.4	1535.78
57.7	1505.98
58	1477.62
58.3	1450.8
58.6	1425.42
58.9	1401.33
59.2	1378.75
59.5	1357.4
59.8	1337.07
60.1	1317.66
60.4	1299.32
60.7	1281.86
61	1265.41
61.3	1249.96
61.6	1235.48
61.9	1221.82
62.2	1208.86
62.5	1196.5
62.8	1184.63
63.1	1173.07
63.4	1161.8
63.7	1150.9
64	1140.3
64.3	1130.1
64.6	1120.42
64.9	1111.12
65.2	1102.06
65.5	1093.25
65.8	1084.55
66.1	1075.78
66.4	1067.21
66.7	1058.77
67	1050.51
67.3	1042.33
67.6	1034.43
67.9	1026.47
68.2	1018.6
68.5	1010.73
68.8	1003
69.1	995.32
69.4	987.78
69.7	980.38
70	973.14
70.3	965.99
70.6	958.79
70.9	951.65
71.2	944.39
71.5	937.13
71.8	929.95
72.1	922.94
72.4	916.06
72.7	909.14
73	902.18
73.3	895.15
73.6	887.98
73.9	880.74
74.2	873.83
74.5	866.98
74.8	860.14
75.1	853.47
75.4	846.78
75.7	839.99
76	833.2
76.3	826.57
76.6	819.97
76.9	813.52
77.2	807.18
77.5	800.98
77.8	794.76
78.1	788.61
78.4	782.39
78.7	776.03
79	769.57
79.3	763.13
79.6	756.65
79.9	750.34
80.2	744.23
80.5	738.22
80.8	732.23
81.1	726.35
81.4	720.41
81.7	714.43
82	708.63
82.3	702.83
82.6	696.95
82.9	691.11
83.2	685.41
83.5	679.55
83.8	673.89
84.1	668.3
84.4	662.74
84.7	657.26
85	651.94
85.3	646.47
85.6	641.06
85.9	635.77
86.2	630.32
86.5	624.86
86.8	619.65
87.1	614.51
87.4	609.44
87.7	604.39
88	599.34
88.3	594.08
88.6	588.66
88.9	583.03
89.2	577.47
89.5	571.95
89.8	566.4
90.1	561.11
90.4	555.85
90.7	550.59
91	545.28
91.3	540.2
91.6	535.02
91.9	530
92.2	524.9
92.5	519.97
92.8	514.86
93.1	509.76
93.4	504.65
93.7	499.66
94	494.56
94.3	489.6
94.6	484.53
&
@target	G0.S1
@type	xy
25	1745.45
25.3	1743.67
25.6	1741.89
25.9	1740.11
26.2	1738.33
26.5	1736.55
26.8	1734.77
27.1	1733.03
27.4	1731.19
27.7	1729.03
28	1726.9
28.3	1724.75
28.6	1722.68
28.9	1721.1
29.2	1719.77
29.5	1718.19
29.8	1716.27
30.1	1714.03
30.4	1710.92
30.7	1708.06
31	1706.15
31.3	1705.76
31.6	1706.93
31.9	1710.14
32.2	1714.61
32.5	1720.17
32.8	1726.42
33.1	1733.26
33.4	1740.49
33.7	1748.23
34	1756.58
34.3	1765.5
34.6	1775.08
34.9	1785.35
35.2	1796.43
35.5	1807.87
35.8	1819.71
36.1	1831.74
36.4	1843.8
36.7	1855.58
37	1867.16
37.3	1878.37
37.6	1889.09
37.9	1899.29
38.2	1909.05
38.5	1918.53
38.8	1927.66
39.1	1936.62
39.4	1945.58
39.7	1954.47
40	1962.94
40.3	1971.29
40.6	1979.33
40.9	1986.99
41.2	1994.41
41.5	2001.76
41.8	2008.95
42.1	2016.33
42.4	2023.83
42.7	2031.7
43	2040.01
43.3	2049.15
43.6	2059.06
43.9	2070.16
44.2	2082.38
44.5	2096.17
44.8	2111.3
45.1	2127.92
45.4	2146.2
45.7	2166.23
46	2187.91
46.3	2211.51
46.6	2236.85
46.9	2263.44
47.2	2290.92
47.5	2318.94
47.8	2346.55
48.1	2373.48
48.4	2399.28
48.7	2423.37
49	2445.07
49.3	2463.91
49.6	2479.02
49.9	2489.49
50.2	2494.68
50.5	2493.89
50.8	2486.84
51.1	2473.12
51.4	2452.96
51.7	2426.47
52	2394.05
52.3	2356.18
52.6	2313.52
52.9	2266.75
53.2	2216.57
53.5	2163.86
53.8	2109.21
54.1	2053.54
54.4	1997.59
54.7	1942.2
55	1887.8
55.3	1835.09
55.6	1784.31
55.9	1735.52
56.2	1688.63
56.5	1643.67
56.8	1600.63
57.1	1559.56
57.4	1520.53
57.7	1483.54
58	1448.53
58.3	1415.39
58.6	1383.89
58.9	1353.96
59.2	1325.56
59.5	1298.79
59.8	1273.58
60.1	1249.96
60.4	1227.68
60.7	1206.68
61	1186.86
61.3	1167.94
61.6	1149.95
61.9	1132.81
62.2	1116.7
62.5	1101.3
62.8	1086.83
63.1	1073.19
63.4	1060.41
63.7	1048.09
64	1036.43
64.3	1025.11
64.6	1013.92
64.9	1002.97
65.2	992.37
65.5	981.9
65.8	971.78
66.1	961.95
66.4	952.32
66.7	942.82
67	933.58
67.3	924.28
67.6	915.29
67.9	906.5
68.2	897.73
68.5	888.98
68.8	880.7
69.1	872.4
69.4	864.06
69.7	855.97
70	848.11
70.3	840.15
70.6	832.36
70.9	824.79
71.2	817.19
71.5	809.55
71.8	802.01
72.1	794.3
72.4	786.62
72.7	779.16
73	771.78
73.3	764.43
73.6	757.38
73.9	750.3
74.2	743.21
74.5	736.06
74.8	728.95
75.1	721.65
75.4	714.44
75.7	707.2
76	700.17
76.3	693.11
76.6	686.39
76.9	679.81
77.2	673.39
77.5	666.99
77.8	660.8
78.1	654.45
78.4	647.91
78.7	641.27
79	634.55
79.3	627.8
79.6	621.13
79.9	614.62
80.2	608.37
80.5	602.33
80.8	596.52
81.1	590.94
81.4	585.53
81.7	580.07
82	574.66
82.3	569.08
82.6	563.25
82.9	557.59
83.2	551.84
83.5	546.11
83.8	540.57
84.1	535.31
84.4	529.89
84.7	524.52
85	519.16
85.3	513.62
85.6	508
85.9	502.36
86.2	497.02
86.5	491.61
86.8	486.5
87.1	481.41
87.4	476.4
87.7	471.04
88	465.88
88.3	460.38
88.6	454.91
88.9	449.56
89.2	444.4
89.5	439.13
89.8	434.28
90.1	429.5
90.4	424.79
90.7	420.15
91	415.63
91.3	410.93
91.6	406.21
91.9	401.22
92.2	396.12
92.5	390.91
92.8	385.56
93.1	380.22
93.4	375.11
93.7	370.13
94	365.49
94.3	361.01
94.6	357.14
&
@target	G0.S2
@type	xy
25	1311.19
25.3	1301.16
25.6	1291.13
25.9	1281.1
26.2	1271.07
26.5	1261.03
26.8	1251
27.1	1240.94
27.4	1231.02
27.7	1221.31
28	1211.93
28.3	1202.81
28.6	1193.92
28.9	1185.6
29.2	1177.53
29.5	1169.86
29.8	1162.79
30.1	1156.35
30.4	1149.71
30.7	1143.46
31	1137.6
31.3	1132.16
31.6	1127.19
31.9	1123.12
32.2	1119.67
32.5	1116.81
32.8	1114.59
33.1	1113.08
33.4	1112.16
33.7	1112.03
34	1112.65
34.3	1113.84
34.6	1115.57
34.9	1118.09
35.2	1121.15
35.5	1124.86
35.8	1129.09
36.1	1133.77
36.4	1138.61
36.7	1143.8
37	1149.29
37.3	1155.22
37.6	1161.39
37.9	1168.02
38.2	1174.91
38.5	1181.84
38.8	1188.8
39.1	1196.01
39.4	1203.3
39.7	1210.49
40	1217.87
40.3	1225.4
40.6	1233.06
40.9	1240.98
41.2	1249.48
41.5	1258.41
41.8	1267.92
42.1	1277.89
42.4	1288.24
42.7	1299
43	1310.3
43.3	1322.12
43.6	1334.72
43.9	1348.32
44.2	1363.05
44.5	1378.96
44.8	1396.24
45.1	1414.9
45.4	1435.02
45.7	1456.63
46	1480.18
46.3	1505.63
46.6	1533.12
46.9	1562.54
47.2	1593.8
47.5	1626.37
47.8	1660.13
48.1	1694.84
48.4	1730.15
48.7	1765.69
49	1801.01
49.3	1835.52
49.6	1868.38
49.9	1899.14
50.2	1926.81
50.5	1951
50.8	1970.67
51.1	1985.53
51.4	1994.86
51.7	1998.55
52	1996.04
52.3	1987.73
52.6	1973.46
52.9	1953.53
53.2	1928.56
53.5	1899.29
53.8	1866.28
54.1	1830.34
54.4	1792.66
54.7	1753.62
55	1714.09
55.3	1674.67
55.6	1636.1
55.9	1598.22
56.2	1561.82
56.5	1526.78
56.8	1493.21
57.1	1461.15
57.4	1430.92
57.7	1401.96
58	1374.46
58.3	1348.52
58.6	1323.91
58.9	1300.56
59.2	1278.79
59.5	1258.3
59.8	1239.15
60.1	1221.07
60.4	1203.85
60.7	1187.12
61	1171.2
61.3	1155.57
61.6	1140.61
61.9	1126.34
62.2	1112.97
62.5	1100.15
62.8	1088.03
63.1	1076.27
63.4	1064.91
63.7	1053.64
64	1042.57
64.3	1031.7
64.6	1021.08
64.9	1010.59
65.2	1000.26
65.5	989.94
65.8	979.65
66.1	969.4
66.4	959.11
66.7	949.09
67	939.41
67.3	930.05
67.6	920.98
67.9	912.22
68.2	903.51
68.5	894.86
68.8	886.07
69.1	877.05
69.4	868.01
69.7	858.85
70	849.76
70.3	840.77
70.6	832.16
70.9	823.69
71.2	815.39
71.5	807.19
71.8	799.15
72.1	791.1
72.4	783.13
72.7	775.33
73	767.43
73.3	759.52
73.6	751.66
73.9	743.58
74.2	735.49
74.5	727.54
74.8	719.62
75.1	711.67
75.4	704.07
75.7	696.31
76	688.72
76.3	681.18
76.6	673.86
76.9	666.37
77.2	659.24
77.5	652.06
77.8	644.93
78.1	637.69
78.4	630.65
78.7	623.7
79	616.75
79.3	610.02
79.6	603.38
79.9	596.83
80.2	590.09
80.5	583.5
80.8	576.8
81.1	570.15
81.4	563.43
81.7	556.85
82	550.32
82.3	543.83
82.6	537.33
82.9	530.82
83.2	524.33
83.5	517.72
83.8	511.19
84.1	504.82
84.4	498.64
84.7	492.59
85	486.83
85.3	481.11
85.6	475.33
85.9	469.48
86.2	463.62
86.5	457.62
86.8	451.62
87.1	445.59
87.4	439.59
87.7	433.57
88	427.64
88.3	421.88
88.6	416.34
88.9	410.92
89.2	405.62
89.5	400.22
89.8	394.8
90.1	389.28
90.4	383.9
90.7	378.36
91	372.89
91.3	367.37
91.6	361.85
91.9	356.25
92.2	350.84
92.5	345.75
92.8	340.73
93.1	335.81
93.4	330.84
93.7	325.82
94	320.86
94.3	315.77
94.6	311.45
&
@target	G1.S0
@type	xy
25	25.78
25.3	55.85
25.6	51.56
25.9	51.56
26.2	51.56
26.5	51.9
26.8	49.67
27.1	46.09
27.4	44.34
27.7	43.38
28	43.16
28.3	42.48
28.6	42.08
28.9	46.23
29.2	53.14
29.5	59.09
29.8	64.99
30.1	67.99
30.4	60.28
30.7	45.51
31	32.12
31.3	19.35
31.6	8.36
31.9	3.52
32.2	2.93
32.5	1.52
32.8	-0.59
33.1	-2.71
33.4	-4.6
33.7	-6.57
34	-8.85
34.3	-10.88
34.6	-12.55
34.9	-14.98
35.2	-17.76
35.5	-19.4
35.8	-20.26
36.1	-21.58
36.4	-22.62
36.7	-23.07
37	-23.92
37.3	-25.02
37.6	-25.19
37.9	-25.09
38.2	-25.39
38.5	-25.31
38.8	-24.9
39.1	-24.95
39.4	-25.1
39.7	-24.73
40	-25.06
40.3	-26.18
40.6	-27.43
40.9	-28.92
41.2	-30.71
41.5	-32.25
41.8	-34.16
42.1	-36.24
42.4	-37.79
42.7	-39.83
43	-42.52
43.3	-44.4
43.6	-46.62
43.9	-49.93
44.2	-53.15
44.5	-55.87
44.8	-59.19
45.1	-62.01
45.4	-64.14
45.7	-66.44
46	-68.73
46.3	-70.76
46.6	-73.07
46.9	-74.94
47.2	-75.59
47.5	-75.51
47.8	-74.46
48.1	-72.02
48.4	-68.26
48.7	-63.86
49	-57.84
49.3	-50.37
49.6	-41.67
49.9	-31.96
50.2	-20.41
50.5	-8.01
50.8	5.98
51.1	21.37
51.4	37.07
51.7	52.79
52	68.21
52.3	82.09
52.6	94.05
52.9	105.03
53.2	114.08
53.5	121.75
53.8	128.11
54.1	133.05
54.4	136.09
54.7	137.11
55	135.82
55.3	132.96
55.6	129.23
55.9	124.39
56.2	119.84
56.5	115.83
56.8	111.17
57.1	106.08
57.4	101.79
57.7	97.2
58	92.09
58.3	87.64
58.6	83.38
58.9	78.51
59.2	74.03
59.5	70.17
59.8	66.26
60.1	62.59
60.4	59.36
60.7	56.17
61	52.98
61.3	50.27
61.6	47.62
61.9	45
62.2	42.56
62.5	40.4
62.8	38.57
63.1	37.32
63.4	36.44
63.7	35.68
64	34.98
64.3	33.67
64.6	32.33
64.9	31.35
65.2	30.47
65.5	29.69
65.8	29.44
66.1	29.07
66.4	28.31
66.7	27.52
67	26.99
67.3	26.79
67.6	26.59
67.9	26.64
68.2	26.74
68.5	26.49
68.8	25.89
69.1	25.44
69.4	25.01
69.7	24.64
70	24.34
70.3	24.17
70.6	24.01
70.9	24.01
71.2	24.11
71.5	23.86
71.8	23.75
72.1	23.76
72.4	23.5
72.7	23.23
73	23.38
73.3	23.36
73.6	23.14
73.9	22.92
74.2	22.76
74.5	22.72
74.8	22.52
75.1	22.47
75.4	22.59
75.7	22.48
76	22.22
76.3	22.3
76.6	22.28
76.9	21.83
77.2	21.55
77.5	21.35
77.8	20.72
78.1	20.47
78.4	21.04
78.7	21.47
79	21.4
79.3	21.48
79.6	21.13
79.9	20.15
80.2	19.48
80.5	19.64
80.8	19.76
81.1	19.73
81.4	19.9
81.7	19.58
82	18.92
82.3	18.76
82.6	18.84
82.9	18.82
83.2	19.26
83.5	19.42
83.8	19.21
84.1	19.41
84.4	19.38
84.7	18.92
85	18.97
85.3	19.03
85.6	18.31
85.9	17.86
86.2	18.01
86.5	17.6
86.8	17.26
87.1	17.42
87.4	17.48
87.7	17.41
88	17.7
88.3	17.84
88.6	18.02
88.9	18.48
89.2	18.38
89.5	18.11
[truncated: 490 more rows]

## Sheet: FIG9C
#	Grace	project	file
#
@version	50125
@page	size	792,	612
@page	scroll	0.05
@page	inout	0.05
@link	page	off
@map	font	8	to	Courier", "Courier
@map	font	10	to	Courier-Bold", "Courier-Bold
@map	font	11	to	Courier-BoldOblique", "Courier-BoldOblique
@map	font	9	to	Courier-Oblique", "Courier-Oblique
@map	font	4	to	Helvetica", "Helvetica
@map	font	6	to	Helvetica-Bold", "Helvetica-Bold
@map	font	7	to	Helvetica-BoldOblique", "Helvetica-BoldOblique
@map	font	5	to	Helvetica-Oblique", "Helvetica-Oblique
@map	font	14	to	NimbusMonoPS-BoldItalic", "NimbusMonoPS-BoldItalic
@map	font	15	to	NimbusMonoPS-Italic", "NimbusMonoPS-Italic
@map	font	16	to	NimbusMonoPS-Regular", "NimbusMonoPS-Regular
@map	font	17	to	NimbusRoman-Bold", "NimbusRoman-Bold
@map	font	18	to	NimbusRoman-BoldItalic", "NimbusRoman-BoldItalic
@map	font	19	to	NimbusRoman-Italic", "NimbusRoman-Italic
@map	font	20	to	NimbusRoman-Regular", "NimbusRoman-Regular
@map	font	21	to	NimbusSans-Bold", "NimbusSans-Bold
@map	font	22	to	NimbusSans-BoldItalic", "NimbusSans-BoldItalic
@map	font	23	to	NimbusSans-Italic", "NimbusSans-Italic
@map	font	24	to	NimbusSans-Regular", "NimbusSans-Regular
@map	font	38	to	NimbusSansL-Bold", "NimbusSansL-Bold
@map	font	25	to	NimbusSansNarrow-Bold", "NimbusSansNarrow-Bold
@map	font	26	to	NimbusSansNarrow-BoldOblique", "NimbusSansNarrow-BoldOblique
@map	font	27	to	NimbusSansNarrow-Oblique", "NimbusSansNarrow-Oblique
@map	font	28	to	NimbusSansNarrow-Regular", "NimbusSansNarrow-Regular
@map	font	29	to	P052-Bold", "P052-Bold
@map	font	30	to	P052-BoldItalic", "P052-BoldItalic
@map	font	31	to	P052-Italic", "P052-Italic
@map	font	32	to	P052-Roman", "P052-Roman
@map	font	54	to	StandardSymbolsL-Regular", "StandardSymbolsL-Regular
@map	font	33	to	StandardSymbolsPS-Regular", "StandardSymbolsPS-Regular
@map	font	12	to	Symbol", "Symbol
@map	font	2	to	Times-Bold", "Times-Bold
@map	font	3	to	Times-BoldItalic", "Times-BoldItalic
@map	font	1	to	Times-Italic", "Times-Italic
@map	font	0	to	Times-Roman", "Times-Roman
@map	font	39	to	URWBookman-Demi", "URWBookman-Demi
@map	font	40	to	URWBookman-DemiItalic", "URWBookman-DemiItalic
@map	font	41	to	URWBookman-Light", "URWBookman-Light
@map	font	42	to	URWBookman-LightItalic", "URWBookman-LightItalic
@map	font	65	to	URWBookmanL-DemiBold", "URWBookmanL-DemiBold
@map	font	66	to	URWBookmanL-DemiBoldItalic", "URWBookmanL-DemiBoldItalic
@map	font	67	to	URWBookmanL-Light", "URWBookmanL-Light
@map	font	68	to	URWBookmanL-LightItalic", "URWBookmanL-LightItalic
@map	font	69	to	URWChanceryL-MediumItalic", "URWChanceryL-MediumItalic
@map	font	43	to	URWGothic-Book", "URWGothic-Book
@map	font	44	to	URWGothic-BookOblique", "URWGothic-BookOblique
@map	font	45	to	URWGothic-Demi", "URWGothic-Demi
@map	font	46	to	URWGothic-DemiOblique", "URWGothic-DemiOblique
@map	font	74	to	URWGothicL-Book", "URWGothicL-Book
@map	font	75	to	URWGothicL-BookOblique", "URWGothicL-BookOblique
@map	font	76	to	URWGothicL-Demi", "URWGothicL-Demi
@map	font	77	to	URWGothicL-DemiOblique", "URWGothicL-DemiOblique
@map	font	78	to	URWPalladioL-Bold", "URWPalladioL-Bold
@map	font	79	to	URWPalladioL-BoldItalic", "URWPalladioL-BoldItalic
@map	font	80	to	URWPalladioL-Italic", "URWPalladioL-Italic
@map	font	81	to	URWPalladioL-Roman", "URWPalladioL-Roman
@map	font	47	to	Z003-MediumItalic", "Z003-MediumItalic
@map	font	13	to	ZapfDingbats", "ZapfDingbats
@map	color	0	to	(255,	255,	255),	white
@map	color	1	to	(0,	0,	0),	black
@map	color	2	to	(255,	0,	0),	red
@map	color	3	to	(0,	255,	0),	green
@map	color	4	to	(0,	0,	255),	blue
@map	color	5	to	(255,	255,	0),	yellow
@map	color	6	to	(188,	143,	143),	brown
@map	color	7	to	(220,	220,	220),	grey
@map	color	8	to	(148,	0,	211),	violet
@map	color	9	to	(0,	255,	255),	cyan
@map	color	10	to	(255,	0,	255),	magenta
@map	color	11	to	(255,	165,	0),	orange
@map	color	12	to	(114,	33,	188),	indigo
@map	color	13	to	(103,	7,	72),	maroon
@map	color	14	to	(64,	224,	208),	turquoise
@map	color	15	to	(0,	139,	0),	green4
@reference	date	0
@date	wrap	off
@date	wrap	year	1950
@default	linewidth	1
@default	linestyle	1
@default	color	1
@default	pattern	1
@default	font	0
@default	char	size	1
@default	symbol	size	1
@default	sformat	%.8g
@background	color	0
@page	background	fill	on
@timestamp	off
@timestamp	0.03,	0.03
@timestamp	color	1
@timestamp	rot	0
@timestamp	font	0
@timestamp	char	size	1
@timestamp	def	Wed May 15 16:40:13 2024
@with	line
@	line	on
@	line	loctype	view
@	line	0.397769293981,	0.204645449565,	0.397769293981,	0.204645
@	line	linewidth	1
@	line	linestyle	1
@	line	color	1
@	line	arrow	0
@	line	arrow	type	0
@	line	arrow	length	1
@	line	arrow	layout	1.000000,	1
@line	def
@with	line
@	line	on
@	line	loctype	view
@	line	1.14086146682,	0.293364377183,	1.13969732247,	0.295693
@	line	linewidth	1
@	line	linestyle	1
@	line	color	1
@	line	arrow	0
@	line	arrow	type	0
@	line	arrow	length	1
@	line	arrow	layout	1.000000,	1
@line	def
@with	line
@	line	on
@	line	loctype	view
@	line	0.486519607843,	0.253676470588,	0.486519607843,	0.253676
@	line	linewidth	1
@	line	linestyle	1
@	line	color	1
@	line	arrow	2
@	line	arrow	type	1
@	line	arrow	length	4.5
@	line	arrow	layout	1.200000,	1
@line	def
@with	line
@	line	on
@	line	loctype	view
@	line	0.486519607843,	0.254901960784,	0.486519607843,	0.254902
@	line	linewidth	1
@	line	linestyle	1
@	line	color	1
@	line	arrow	2
@	line	arrow	type	1
@	line	arrow	length	4.5
@	line	arrow	layout	1.200000,	1
@line	def
@with	line
@	line	on
@	line	loctype	view
@	line	0.488970588235,	0.254901960784,	0.488970588235,	0.254902
@	line	linewidth	1
@	line	linestyle	1
@	line	color	1
@	line	arrow	2
@	line	arrow	type	1
@	line	arrow	length	2.5
@	line	arrow	layout	1.200000,	1
@line	def
@with	line
@	line	on
@	line	loctype	view
@	line	1.14086146682,	0.293364377183,	1.13969732247,	0.295693
@	line	linewidth	1
@	line	linestyle	1
@	line	color	1
@	line	arrow	0
@	line	arrow	type	0
@	line	arrow	length	1
@	line	arrow	layout	1.000000,	1
@line	def
@with	line
@	line	on
@	line	loctype	view
@	line	0.454656862745,	0.191176470588,	0.454656862745,	0.191176
@	line	linewidth	3.5
@	line	linestyle	1
@	line	color	1
@	line	arrow	1
@	line	arrow	type	1
@	line	arrow	length	1.5
@	line	arrow	layout	1.100000,	1
@line	def
@with	line
@	line	on
@	line	loctype	view
@	line	0.397769293981,	0.204645449565,	0.397769293981,	0.204645
@	line	linewidth	1
@	line	linestyle	1
@	line	color	1
@	line	arrow	0
@	line	arrow	type	0
@	line	arrow	length	1
@	line	arrow	layout	1.000000,	1
@line	def
@with	line
@	line	on
@	line	loctype	view
@	line	1.14086146682,	0.293364377183,	1.13969732247,	0.295693
@	line	linewidth	1
@	line	linestyle	1
@	line	color	1
@	line	arrow	0
@	line	arrow	type	0
@	line	arrow	length	1
@	line	arrow	layout	1.000000,	1
@line	def
@with	line
@	line	on
@	line	loctype	view
@	line	0.397769293981,	0.204645449565,	0.397769293981,	0.204645
@	line	linewidth	1
@	line	linestyle	1
@	line	color	1
@	line	arrow	0
@	line	arrow	type	0
@	line	arrow	length	1
@	line	arrow	layout	1.000000,	1
@line	def
@with	line
@	line	on
@	line	loctype	view
@	line	1.14086146682,	0.293364377183,	1.13969732247,	0.295693
@	line	linewidth	1
@	line	linestyle	1
@	line	color	1
@	line	arrow	0
@	line	arrow	type	0
@	line	arrow	length	1
@	line	arrow	layout	1.000000,	1
@line	def
@with	line
@	line	on
@	line	loctype	view
@	line	0.486519607843,	0.253676470588,	0.486519607843,	0.253676
@	line	linewidth	1
@	line	linestyle	1
@	line	color	1
@	line	arrow	2
@	line	arrow	type	1
@	line	arrow	length	4.5
@	line	arrow	layout	1.200000,	1
@line	def
@with	line
@	line	on
@	line	loctype	view
@	line	0.486519607843,	0.254901960784,	0.486519607843,	0.254902
@	line	linewidth	1
@	line	linestyle	1
@	line	color	1
@	line	arrow	2
@	line	arrow	type	1
@	line	arrow	length	4.5
@	line	arrow	layout	1.200000,	1
@line	def
@with	line
@	line	on
@	line	loctype	view
@	line	0.737745098039,	0.223039215686,	0.737745098039,	0.223039
@	line	linewidth	1
@	line	linestyle	1
@	line	color	1
@	line	arrow	2
@	line	arrow	type	1
@	line	arrow	length	2.5
@	line	arrow	layout	1.200000,	1
@line	def
@with	line
@	line	on
@	line	loctype	view
@	line	1.14086146682,	0.293364377183,	1.13969732247,	0.295693
@	line	linewidth	1
@	line	linestyle	1
@	line	color	1
@	line	arrow	0
@	line	arrow	type	0
@	line	arrow	length	1
@	line	arrow	layout	1.000000,	1
@line	def
@with	line
@	line	on
@	line	loctype	view
@	line	0.488970588235,	0.254901960784,	0.488970588235,	0.254902
@	line	linewidth	1
@	line	linestyle	1
@	line	color	1
@	line	arrow	2
@	line	arrow	type	1
@	line	arrow	length	2.5
@	line	arrow	layout	1.200000,	1
@line	def
@with	line
@	line	on
@	line	loctype	view
@	line	1.14086146682,	0.293364377183,	1.13969732247,	0.295693
@	line	linewidth	1
@	line	linestyle	1
@	line	color	1
@	line	arrow	0
@	line	arrow	type	0
@	line	arrow	length	1
@	line	arrow	layout	1.000000,	1
@line	def
@with	line
@	line	on
@	line	loctype	view
@	line	1.14086146682,	0.293364377183,	1.13969732247,	0.295693
@	line	linewidth	1
@	line	linestyle	1
@	line	color	1
@	line	arrow	0
@	line	arrow	type	0
@	line	arrow	length	1
@	line	arrow	layout	1.000000,	1
@line	def
@with	line
@	line	on
@	line	loctype	view
@	line	0.486519607843,	0.253676470588,	0.486519607843,	0.253676
@	line	linewidth	1
@	line	linestyle	1
@	line	color	1
@	line	arrow	2
@	line	arrow	type	1
@	line	arrow	length	4.5
@	line	arrow	layout	1.200000,	1
@line	def
@with	line
@	line	on
@	line	loctype	view
@	line	0.486519607843,	0.254901960784,	0.486519607843,	0.254902
@	line	linewidth	1
@	line	linestyle	1
@	line	color	1
@	line	arrow	2
@	line	arrow	type	1
@	line	arrow	length	4.5
@	line	arrow	layout	1.200000,	1
@line	def
@with	line
@	line	on
@	line	loctype	view
@	line	1.14086146682,	0.293364377183,	1.13969732247,	0.295693
@	line	linewidth	1
@	line	linestyle	1
@	line	color	1
@	line	arrow	0
@	line	arrow	type	0
@	line	arrow	length	1
@	line	arrow	layout	1.000000,	1
@line	def
@with	line
@	line	on
@	line	loctype	view
@	line	0.454656862745,	0.191176470588,	0.454656862745,	0.191176
@	line	linewidth	3.5
@	line	linestyle	1
@	line	color	1
@	line	arrow	1
@	line	arrow	type	1
@	line	arrow	length	1.5
@	line	arrow	layout	1.100000,	1
@line	def
@with	line
@	line	on
@	line	loctype	view
@	line	1.14086146682,	0.293364377183,	1.13969732247,	0.295693
@	line	linewidth	1
@	line	linestyle	1
@	line	color	1
@	line	arrow	0
@	line	arrow	type	0
@	line	arrow	length	1
@	line	arrow	layout	1.000000,	1
@line	def
@with	line
@	line	on
@	line	loctype	view
@	line	1.14086146682,	0.293364377183,	1.13969732247,	0.295693
@	line	linewidth	1
@	line	linestyle	1
@	line	color	1
@	line	arrow	0
@	line	arrow	type	0
@	line	arrow	length	1
@	line	arrow	layout	1.000000,	1
@line	def
@with	line
@	line	on
@	line	loctype	view
@	line	0.737745098039,	0.223039215686,	0.737745098039,	0.223039
@	line	linewidth	1
@	line	linestyle	1
@	line	color	1
@	line	arrow	2
@	line	arrow	type	1
@	line	arrow	length	2.5
@	line	arrow	layout	1.200000,	1
@line	def
@with	line
@	line	on
@	line	loctype	view
@	line	1.14086146682,	0.293364377183,	1.13969732247,	0.295693
@	line	linewidth	1
@	line	linestyle	1
@	line	color	1
@	line	arrow	0
@	line	arrow	type	0
@	line	arrow	length	1
@	line	arrow	layout	1.000000,	1
@line	def
@with	line
@	line	on
@	line	loctype	view
@	line	1.14086146682,	0.293364377183,	1.13969732247,	0.295693
@	line	linewidth	1
@	line	linestyle	1
@	line	color	1
@	line	arrow	0
@	line	arrow	type	0
@	line	arrow	length	1
@	line	arrow	layout	1.000000,	1
@line	def
@r0	off
@link	r0	to	g0
@r0	type	above
@r0	linestyle	1
@r0	linewidth	1
@r0	color	1
@r0	line	0,	0,	0,	0
@r1	off
@link	r1	to	g0
@r1	type	above
@r1	linestyle	1
@r1	linewidth	1
@r1	color	1
@r1	line	0,	0,	0,	0
@r2	off
@link	r2	to	g0
@r2	type	above
@r2	linestyle	1
@r2	linewidth	1
@r2	color	1
@r2	line	0,	0,	0,	0
@r3	off
@link	r3	to	g0
@r3	type	above
@r3	linestyle	1
@r3	linewidth	1
@r3	color	1
@r3	line	0,	0,	0,	0
@r4	off
@link	r4	to	g0
@r4	type	above
@r4	linestyle	1
@r4	linewidth	1
@r4	color	1
@r4	line	0,	0,	0,	0
@g0	on
@g0	hidden	FALSE
@g0	type	XY
@g0	stacked	FALSE
@g0	bar	hgap	0
@g0	fixedpoint	off
@g0	fixedpoint	type	0
@g0	fixedpoint	xy	0.000000,	0
@g0	fixedpoint	format	general	general
@g0	fixedpoint	prec	6,	6
@with	g0
@	world	25,	400,	75,	3000
@	stack	world	0,	0,	0,	0
@	znorm	1
@	view	0.180000,	0.500000,	0.820000,	0.85
@	title
@	title	font	6
@	title	size	1.5
@	title	color	1
@	subtitle
@	subtitle	font	6
@	subtitle	size	1
@	subtitle	color	1
@	xaxes	scale	Normal
@	yaxes	scale	Normal
@	xaxes	invert	off
@	yaxes	invert	off
@	xaxis	on
@	xaxis	type	zero	FALSE
@	xaxis	offset	0	,	0
@	xaxis	bar	on
@	xaxis	bar	color	1
@	xaxis	bar	linestyle	1
@	xaxis	bar	linewidth	3
@	xaxis	label
@	xaxis	label	layout	para
@	xaxis	label	place	auto
@	xaxis	label	char	size	1
@	xaxis	label	font	0
@	xaxis	label	color	1
@	xaxis	label	place	normal
@	xaxis	tick	on
@	xaxis	tick	major	20
@	xaxis	tick	minor	ticks	1
@	xaxis	tick	default	6
@	xaxis	tick	place	rounded	TRUE
@	xaxis	tick	out
@	xaxis	tick	major	size	1
@	xaxis	tick	major	color	0
@	xaxis	tick	major	linewidth	1.5
@	xaxis	tick	major	linestyle	1
@	xaxis	tick	major	grid	off
@	xaxis	tick	minor	color	0
@	xaxis	tick	minor	linewidth	1
@	xaxis	tick	minor	linestyle	1
@	xaxis	tick	minor	grid	off
@	xaxis	tick	minor	size	0.5
@	xaxis	ticklabel	on
@	xaxis	ticklabel	format	general
@	xaxis	ticklabel	prec	5
@	xaxis	ticklabel	formula
@	xaxis	ticklabel	append
@	xaxis	ticklabel	prepend
@	xaxis	ticklabel	angle	0
@	xaxis	ticklabel	skip	0
@	xaxis	ticklabel	stagger	0
@	xaxis	ticklabel	place	normal
@	xaxis	ticklabel	offset	auto
@	xaxis	ticklabel	offset	0	,	0.01
@	xaxis	ticklabel	start	type	auto
@	xaxis	ticklabel	start	0
@	xaxis	ticklabel	stop	type	auto
@	xaxis	ticklabel	stop	0
@	xaxis	ticklabel	char	size	1
@	xaxis	ticklabel	font	0
@	xaxis	ticklabel	color	0
@	xaxis	tick	place	normal
@	xaxis	tick	spec	type	none
@	yaxis	on
@	yaxis	type	zero	FALSE
@	yaxis	offset	0	,	0
@	yaxis	bar	on
@	yaxis	bar	color	1
@	yaxis	bar	linestyle	1
@	yaxis	bar	linewidth	5
@	yaxis	label	RF / A.U
@	yaxis	label	layout	para
@	yaxis	label	place	auto
@	yaxis	label	char	size	1.31
@	yaxis	label	font	6
@	yaxis	label	color	1
@	yaxis	label	place	normal
@	yaxis	tick	on
@	yaxis	tick	major	1000
@	yaxis	tick	minor	ticks	1
@	yaxis	tick	default	6
@	yaxis	tick	place	rounded	TRUE
@	yaxis	tick	out
@	yaxis	tick	major	size	1
@	yaxis	tick	major	color	1
@	yaxis	tick	major	linewidth	3
@	yaxis	tick	major	linestyle	1
@	yaxis	tick	major	grid	off
@	yaxis	tick	minor	color	1
@	yaxis	tick	minor	linewidth	1
@	yaxis	tick	minor	linestyle	1
@	yaxis	tick	minor	grid	off
@	yaxis	tick	minor	size	0.5
@	yaxis	ticklabel	on
@	yaxis	ticklabel	format	general
@	yaxis	ticklabel	prec	5
@	yaxis	ticklabel	formula
@	yaxis	ticklabel	append
@	yaxis	ticklabel	prepend
@	yaxis	ticklabel	angle	0
@	yaxis	ticklabel	skip	0
@	yaxis	ticklabel	stagger	0
@	yaxis	ticklabel	place	normal
@	yaxis	ticklabel	offset	auto
@	yaxis	ticklabel	offset	0	,	0.01
@	yaxis	ticklabel	start	type	auto
@	yaxis	ticklabel	start	0
@	yaxis	ticklabel	stop	type	auto
@	yaxis	ticklabel	stop	0
@	yaxis	ticklabel	char	size	1.3
@	yaxis	ticklabel	font	6
@	yaxis	ticklabel	color	1
@	yaxis	tick	place	normal
@	yaxis	tick	spec	type	none
@	altxaxis	off
@	altyaxis	off
@	legend	on
@	legend	loctype	view
@	legend	0.85,	0.8
@	legend	box	color	0
@	legend	box	pattern	1
@	legend	box	linewidth	0
@	legend	box	linestyle	1
@	legend	box	fill	color	0
@	legend	box	fill	pattern	1
@	legend	font	6
@	legend	char	size	0
@	legend	color	1
@	legend	length	0
@	legend	vgap	1
@	legend	hgap	1
@	legend	invert	FALSE
@	frame	type	0
@	frame	linestyle	1
@	frame	linewidth	2
@	frame	color	1
@	frame	pattern	1
@	frame	background	color	0
@	frame	background	pattern	0
@	s0	hidden	FALSE
@	s0	type	xy
@	s0	symbol	0
@	s0	symbol	size	1
@	s0	symbol	color	1
@	s0	symbol	pattern	1
@	s0	symbol	fill	color	1
@	s0	symbol	fill	pattern	0
@	s0	symbol	linewidth	1
@	s0	symbol	linestyle	1
@	s0	symbol	char	65
@	s0	symbol	char	font	0
@	s0	symbol	skip	0
@	s0	line	type	1
@	s0	line	linestyle	1
@	s0	line	linewidth	4.5
@	s0	line	color	1
@	s0	line	pattern	1
@	s0	baseline	type	0
@	s0	baseline	off
@	s0	dropline	off
@	s0	fill	type	0
@	s0	fill	rule	0
@	s0	fill	color	1
@	s0	fill	pattern	1
@	s0	avalue	off
@	s0	avalue	type	2
@	s0	avalue	char	size	1
@	s0	avalue	font	0
@	s0	avalue	color	1
@	s0	avalue	rot	0
@	s0	avalue	format	general
@	s0	avalue	prec	3
@	s0	avalue	prepend
@	s0	avalue	append
@	s0	avalue	offset	0	,	0
@	s0	errorbar	on
@	s0	errorbar	place	both
@	s0	errorbar	color	1
@	s0	errorbar	pattern	1
@	s0	errorbar	size	1
@	s0	errorbar	linewidth	1
@	s0	errorbar	linestyle	1
@	s0	errorbar	riser	linewidth	1
@	s0	errorbar	riser	linestyle	1
@	s0	errorbar	riser	clip	off
@	s0	errorbar	riser	clip	length	0.1
@	s0	comment	/home/skamayirese/Documents/Biophysical_studies/DSF_SPR_peptidesynthesis_CD/DSF_SPR/DSF/pT&pT(502-510)/pT_melt
@	s0	legend	30 \xm\f{}M
@	s1	hidden	TRUE
@	s1	type	xy
@	s1	symbol	0
@	s1	symbol	size	1
@	s1	symbol	color	2
@	s1	symbol	pattern	1
@	s1	symbol	fill	color	2
@	s1	symbol	fill	pattern	0
@	s1	symbol	linewidth	1
@	s1	symbol	linestyle	1
@	s1	symbol	char	65
@	s1	symbol	char	font	0
@	s1	symbol	skip	0
@	s1	line	type	1
@	s1	line	linestyle	1
@	s1	line	linewidth	4.5
@	s1	line	color	2
@	s1	line	pattern	1
@	s1	baseline	type	0
@	s1	baseline	off
@	s1	dropline	off
@	s1	fill	type	0
@	s1	fill	rule	0
@	s1	fill	color	1
@	s1	fill	pattern	1
@	s1	avalue	off
@	s1	avalue	type	2
@	s1	avalue	char	size	1
@	s1	avalue	font	0
@	s1	avalue	color	1
@	s1	avalue	rot	0
@	s1	avalue	format	general
@	s1	avalue	prec	3
@	s1	avalue	prepend
@	s1	avalue	append
@	s1	avalue	offset	0	,	0
@	s1	errorbar	on
@	s1	errorbar	place	both
@	s1	errorbar	color	2
@	s1	errorbar	pattern	1
@	s1	errorbar	size	1
@	s1	errorbar	linewidth	1
@	s1	errorbar	linestyle	1
@	s1	errorbar	riser	linewidth	1
@	s1	errorbar	riser	linestyle	1
@	s1	errorbar	riser	clip	off
@	s1	errorbar	riser	clip	length	0.1
@	s1	comment	/home/skamayirese/Documents/Research/Biophysical_studies/DSF_SPR_peptidesynthesis_CD/DSF_SPR/DSF/pS_analogs/Spring2024/pS_analogs/pS_full_melting
@	s1	legend
@	s2	hidden	FALSE
@	s2	type	xy
@	s2	symbol	0
@	s2	symbol	size	1
@	s2	symbol	color	2
@	s2	symbol	pattern	1
@	s2	symbol	fill	color	2
@	s2	symbol	fill	pattern	0
@	s2	symbol	linewidth	1
@	s2	symbol	linestyle	1
@	s2	symbol	char	65
@	s2	symbol	char	font	0
@	s2	symbol	skip	0
@	s2	line	type	1
@	s2	line	linestyle	1
@	s2	line	linewidth	5
@	s2	line	color	2
@	s2	line	pattern	1
@	s2	baseline	type	0
@	s2	baseline	off
@	s2	dropline	off
@	s2	fill	type	0
@	s2	fill	rule	0
@	s2	fill	color	1
@	s2	fill	pattern	1
@	s2	avalue	off
@	s2	avalue	type	2
@	s2	avalue	char	size	1
@	s2	avalue	font	0
@	s2	avalue	color	1
@	s2	avalue	rot	0
@	s2	avalue	format	general
@	s2	avalue	prec	3
@	s2	avalue	prepend
@	s2	avalue	append
@	s2	avalue	offset	0	,	0
@	s2	errorbar	on
@	s2	errorbar	place	both
@	s2	errorbar	color	2
@	s2	errorbar	pattern	1
@	s2	errorbar	size	1
@	s2	errorbar	linewidth	1
@	s2	errorbar	linestyle	1
@	s2	errorbar	riser	linewidth	1
@	s2	errorbar	riser	linestyle	1
@	s2	errorbar	riser	clip	off
@	s2	errorbar	riser	clip	length	0.1
@	s2	comment	/home/skamayirese/Documents/Research/WRITING/ABE/DATA/DSF/MMP-2/07.12/50uM_CTX_MTC.txt
@	s2	legend
@g1	on
@g1	hidden	FALSE
@g1	type	XY
@g1	stacked	FALSE
@g1	bar	hgap	0
@g1	fixedpoint	off
@g1	fixedpoint	type	0
@g1	fixedpoint	xy	0.000000,	0
@g1	fixedpoint	format	general	general
@g1	fixedpoint	prec	6,	6
@with	g1
@	world	25,	-150,	75,	300
@	stack	world	0,	0,	0,	0
@	znorm	1
@	view	0.180000,	0.154412,	0.820000,	0.501225
@	title
@	title	font	0
@	title	size	1.5
@	title	color	1
@	subtitle
@	subtitle	font	0
@	subtitle	size	1
@	subtitle	color	1
@	xaxes	scale	Normal
@	yaxes	scale	Normal
@	xaxes	invert	off
@	yaxes	invert	off
@	xaxis	on
@	xaxis	type	zero	FALSE
@	xaxis	offset	0	,	0
@	xaxis	bar	on
@	xaxis	bar	color	1
@	xaxis	bar	linestyle	1
@	xaxis	bar	linewidth	5
@	xaxis	label	T/\c0\CC
@	xaxis	label	layout	para
@	xaxis	label	place	auto
@	xaxis	label	char	size	1.64
@	xaxis	label	font	6
@	xaxis	label	color	1
@	xaxis	label	place	normal
@	xaxis	tick	on
@	xaxis	tick	major	15
@	xaxis	tick	minor	ticks	1
@	xaxis	tick	default	6
@	xaxis	tick	place	rounded	TRUE
@	xaxis	tick	out
@	xaxis	tick	major	size	1
@	xaxis	tick	major	color	1
@	xaxis	tick	major	linewidth	3
@	xaxis	tick	major	linestyle	1
@	xaxis	tick	major	grid	off
@	xaxis	tick	minor	color	1
@	xaxis	tick	minor	linewidth	1
@	xaxis	tick	minor	linestyle	1
@	xaxis	tick	minor	grid	off
@	xaxis	tick	minor	size	0.5
@	xaxis	ticklabel	on
@	xaxis	ticklabel	format	general
@	xaxis	ticklabel	prec	5
@	xaxis	ticklabel	formula
@	xaxis	ticklabel	append
@	xaxis	ticklabel	prepend
@	xaxis	ticklabel	angle	0
@	xaxis	ticklabel	skip	0
@	xaxis	ticklabel	stagger	0
@	xaxis	ticklabel	place	normal
@	xaxis	ticklabel	offset	auto
@	xaxis	ticklabel	offset	0	,	0.01
@	xaxis	ticklabel	start	type	auto
@	xaxis	ticklabel	start	0
@	xaxis	ticklabel	stop	type	auto
@	xaxis	ticklabel	stop	0
@	xaxis	ticklabel	char	size	1.3
@	xaxis	ticklabel	font	6
@	xaxis	ticklabel	color	1
@	xaxis	tick	place	normal
@	xaxis	tick	spec	type	none
@	yaxis	on
@	yaxis	type	zero	FALSE
@	yaxis	offset	0	,	0
@	yaxis	bar	on
@	yaxis	bar	color	1
@	yaxis	bar	linestyle	1
@	yaxis	bar	linewidth	5
@	yaxis	label	\xD\f{}RF/\xD\f{}T
@	yaxis	label	layout	para
@	yaxis	label	place	auto
@	yaxis	label	char	size	1.48
@	yaxis	label	font	6
@	yaxis	label	color	1
@	yaxis	label	place	normal
@	yaxis	tick	on
@	yaxis	tick	major	100
@	yaxis	tick	minor	ticks	1
@	yaxis	tick	default	6
@	yaxis	tick	place	rounded	TRUE
@	yaxis	tick	out
@	yaxis	tick	major	size	1
@	yaxis	tick	major	color	1
@	yaxis	tick	major	linewidth	3
@	yaxis	tick	major	linestyle	1
@	yaxis	tick	major	grid	off
@	yaxis	tick	minor	color	1
@	yaxis	tick	minor	linewidth	1
@	yaxis	tick	minor	linestyle	1
@	yaxis	tick	minor	grid	off
@	yaxis	tick	minor	size	0.5
@	yaxis	ticklabel	on
@	yaxis	ticklabel	format	general
@	yaxis	ticklabel	prec	5
@	yaxis	ticklabel	formula
@	yaxis	ticklabel	append
@	yaxis	ticklabel	prepend
@	yaxis	ticklabel	angle	0
@	yaxis	ticklabel	skip	0
@	yaxis	ticklabel	stagger	0
@	yaxis	ticklabel	place	normal
@	yaxis	ticklabel	offset	auto
@	yaxis	ticklabel	offset	0	,	0.01
@	yaxis	ticklabel	start	type	auto
@	yaxis	ticklabel	start	0
@	yaxis	ticklabel	stop	type	auto
@	yaxis	ticklabel	stop	0
@	yaxis	ticklabel	char	size	1.3
@	yaxis	ticklabel	font	6
@	yaxis	ticklabel	color	1
@	yaxis	tick	place	normal
@	yaxis	tick	spec	type	none
@	altxaxis	off
@	altyaxis	off
@	legend	on
@	legend	loctype	view
@	legend	0.85,	0.3
@	legend	box	color	0
@	legend	box	pattern	1
@	legend	box	linewidth	1
@	legend	box	linestyle	1
@	legend	box	fill	color	0
@	legend	box	fill	pattern	1
@	legend	font	0
@	legend	char	size	0
@	legend	color	1
@	legend	length	0
@	legend	vgap	1
@	legend	hgap	1
@	legend	invert	FALSE
@	frame	type	0
@	frame	linestyle	1
@	frame	linewidth	2
@	frame	color	1
@	frame	pattern	1
@	frame	background	color	0
@	frame	background	pattern	0
@	s0	hidden	FALSE
@	s0	type	xy
@	s0	symbol	0
@	s0	symbol	size	1
@	s0	symbol	color	1
@	s0	symbol	pattern	1
@	s0	symbol	fill	color	1
@	s0	symbol	fill	pattern	0
@	s0	symbol	linewidth	1
@	s0	symbol	linestyle	1
@	s0	symbol	char	65
@	s0	symbol	char	font	0
@	s0	symbol	skip	0
@	s0	line	type	1
@	s0	line	linestyle	1
@	s0	line	linewidth	5
@	s0	line	color	1
@	s0	line	pattern	1
@	s0	baseline	type	0
@	s0	baseline	off
@	s0	dropline	off
@	s0	fill	type	0
@	s0	fill	rule	0
@	s0	fill	color	1
@	s0	fill	pattern	1
@	s0	avalue	off
@	s0	avalue	type	2
@	s0	avalue	char	size	1
@	s0	avalue	font	0
@	s0	avalue	color	1
@	s0	avalue	rot	0
@	s0	avalue	format	general
@	s0	avalue	prec	3
@	s0	avalue	prepend
@	s0	avalue	append
@	s0	avalue	offset	0	,	0
@	s0	errorbar	on
@	s0	errorbar	place	both
@	s0	errorbar	color	1
@	s0	errorbar	pattern	1
@	s0	errorbar	size	1
@	s0	errorbar	linewidth	1
@	s0	errorbar	linestyle	1
@	s0	errorbar	riser	linewidth	1
@	s0	errorbar	riser	linestyle	1
@	s0	errorbar	riser	clip	off
@	s0	errorbar	riser	clip	length	0.1
@	s0	comment	/home/asaks/DATA/DSF/MMP-2/07.13/30uM_p75_deriv.txt
@	s0	legend
@	s1	hidden	TRUE
@	s1	type	xy
@	s1	symbol	0
@	s1	symbol	size	1
@	s1	symbol	color	2
@	s1	symbol	pattern	1
@	s1	symbol	fill	color	2
@	s1	symbol	fill	pattern	0
@	s1	symbol	linewidth	1
@	s1	symbol	linestyle	1
@	s1	symbol	char	65
@	s1	symbol	char	font	0
@	s1	symbol	skip	0
@	s1	line	type	1
@	s1	line	linestyle	1
@	s1	line	linewidth	5
@	s1	line	color	2
@	s1	line	pattern	1
@	s1	baseline	type	0
@	s1	baseline	off
@	s1	dropline	off
@	s1	fill	type	0
@	s1	fill	rule	0
@	s1	fill	color	1
@	s1	fill	pattern	1
@	s1	avalue	off
@	s1	avalue	type	2
@	s1	avalue	char	size	1
@	s1	avalue	font	0
@	s1	avalue	color	1
@	s1	avalue	rot	0
@	s1	avalue	format	general
@	s1	avalue	prec	3
@	s1	avalue	prepend
@	s1	avalue	append
@	s1	avalue	offset	0	,	0
@	s1	errorbar	on
@	s1	errorbar	place	both
@	s1	errorbar	color	2
@	s1	errorbar	pattern	1
@	s1	errorbar	size	1
@	s1	errorbar	linewidth	1
@	s1	errorbar	linestyle	1
@	s1	errorbar	riser	linewidth	1
@	s1	errorbar	riser	linestyle	1
@	s1	errorbar	riser	clip	off
@	s1	errorbar	riser	clip	length	0.1
@	s1	comment	/home/asaks/DATA/DSF/MMP-2/07.13/50uM_p75_deriv.txt
@	s1	legend
@	s2	hidden	FALSE
@	s2	type	xy
@	s2	symbol	0
@	s2	symbol	size	1
@	s2	symbol	color	2
@	s2	symbol	pattern	1
@	s2	symbol	fill	color	2
@	s2	symbol	fill	pattern	0
@	s2	symbol	linewidth	1
@	s2	symbol	linestyle	1
@	s2	symbol	char	65
@	s2	symbol	char	font	0
@	s2	symbol	skip	0
@	s2	line	type	1
@	s2	line	linestyle	1
@	s2	line	linewidth	5
@	s2	line	color	2
@	s2	line	pattern	1
@	s2	baseline	type	0
@	s2	baseline	off
@	s2	dropline	off
@	s2	fill	type	0
@	s2	fill	rule	0
@	s2	fill	color	1
@	s2	fill	pattern	1
@	s2	avalue	off
@	s2	avalue	type	2
@	s2	avalue	char	size	1
@	s2	avalue	font	0
@	s2	avalue	color	1
@	s2	avalue	rot	0
@	s2	avalue	format	general
@	s2	avalue	prec	3
@	s2	avalue	prepend
@	s2	avalue	append
@	s2	avalue	offset	0	,	0
@	s2	errorbar	on
@	s2	errorbar	place	both
@	s2	errorbar	color	2
@	s2	errorbar	pattern	1
@	s2	errorbar	size	1
@	s2	errorbar	linewidth	1
@	s2	errorbar	linestyle	1
@	s2	errorbar	riser	linewidth	1
@	s2	errorbar	riser	linestyle	1
@	s2	errorbar	riser	clip	off
@	s2	errorbar	riser	clip	length	0.1
@	s2	comment	/home/skamayirese/Documents/Research/WRITING/ABE/DATA/DSF/MMP-2/07.12/50uM_CTX_deriv.txt
@	s2	legend
@target	G0.S0
@type	xy
25	1713.71
25.3	1705.95
25.6	1698.19
25.9	1690.43
26.2	1682.67
26.5	1674.91
26.8	1667.15
27.1	1659.51
27.4	1651.69
27.7	1643.64
28	1635.29
28.3	1626.79
28.6	1618.26
28.9	1609.7
29.2	1600.65
29.5	1591.03
29.8	1580.83
30.1	1570.33
30.4	1559.99
30.7	1551.34
31	1544.71
31.3	1539.89
31.6	1536.81
31.9	1535.28
32.2	1534.19
32.5	1533.46
32.8	1533.37
33.1	1533.98
33.4	1535.01
33.7	1536.7
34	1538.98
34.3	1541.92
34.6	1545.44
34.9	1549.66
35.2	1554.73
35.5	1560.52
35.8	1566.67
36.1	1573.01
36.4	1579.8
36.7	1586.82
37	1594.03
37.3	1601.49
37.6	1609.31
37.9	1617.07
38.2	1624.8
38.5	1632.52
38.8	1640.18
39.1	1647.65
39.4	1655.25
39.7	1662.81
40	1670.43
40.3	1678.41
40.6	1686.76
40.9	1695.4
41.2	1704.7
41.5	1714.47
41.8	1724.57
42.1	1735.39
42.4	1746.81
42.7	1758.53
43	1770.97
43.3	1784.22
43.6	1797.92
43.9	1812.59
44.2	1828.34
44.5	1844.98
44.8	1862.4
45.1	1880.98
45.4	1900.03
45.7	1919.76
46	1940.16
46.3	1961.36
46.6	1983.03
46.9	2005.5
47.2	2028.4
47.5	2051.44
47.8	2074.25
48.1	2096.73
48.4	2118.23
48.7	2138.34
49	2156.95
49.3	2173.42
49.6	2187.31
49.9	2198.36
50.2	2206.38
50.5	2210.56
50.8	2210.99
51.1	2206.8
51.4	2198.24
51.7	2184.79
52	2166.92
52.3	2144.57
52.6	2118.58
52.9	2088.89
53.2	2056.31
53.5	2021.11
53.8	1983.72
54.1	1944.59
54.4	1904.24
54.7	1863.21
55	1822.17
55.3	1781.86
55.6	1742.51
55.9	1704.56
56.2	1668.15
56.5	1633.06
56.8	1599.19
57.1	1566.77
57.4	1535.78
57.7	1505.98
58	1477.62
58.3	1450.8
58.6	1425.42
58.9	1401.33
59.2	1378.75
59.5	1357.4
59.8	1337.07
60.1	1317.66
60.4	1299.32
60.7	1281.86
61	1265.41
61.3	1249.96
61.6	1235.48
61.9	1221.82
62.2	1208.86
62.5	1196.5
62.8	1184.63
63.1	1173.07
63.4	1161.8
63.7	1150.9
64	1140.3
64.3	1130.1
64.6	1120.42
64.9	1111.12
65.2	1102.06
65.5	1093.25
65.8	1084.55
66.1	1075.78
66.4	1067.21
66.7	1058.77
67	1050.51
67.3	1042.33
67.6	1034.43
67.9	1026.47
68.2	1018.6
68.5	1010.73
68.8	1003
69.1	995.32
69.4	987.78
69.7	980.38
70	973.14
70.3	965.99
70.6	958.79
70.9	951.65
71.2	944.39
71.5	937.13
71.8	929.95
72.1	922.94
72.4	916.06
72.7	909.14
73	902.18
73.3	895.15
73.6	887.98
73.9	880.74
74.2	873.83
74.5	866.98
74.8	860.14
75.1	853.47
75.4	846.78
75.7	839.99
76	833.2
76.3	826.57
76.6	819.97
76.9	813.52
77.2	807.18
77.5	800.98
77.8	794.76
78.1	788.61
78.4	782.39
78.7	776.03
79	769.57
79.3	763.13
79.6	756.65
79.9	750.34
80.2	744.23
80.5	738.22
80.8	732.23
81.1	726.35
81.4	720.41
81.7	714.43
82	708.63
82.3	702.83
82.6	696.95
82.9	691.11
83.2	685.41
83.5	679.55
83.8	673.89
84.1	668.3
84.4	662.74
84.7	657.26
85	651.94
85.3	646.47
85.6	641.06
85.9	635.77
86.2	630.32
86.5	624.86
86.8	619.65
87.1	614.51
87.4	609.44
87.7	604.39
88	599.34
88.3	594.08
88.6	588.66
88.9	583.03
89.2	577.47
89.5	571.95
89.8	566.4
90.1	561.11
90.4	555.85
90.7	550.59
91	545.28
91.3	540.2
91.6	535.02
91.9	530
92.2	524.9
92.5	519.97
92.8	514.86
93.1	509.76
93.4	504.65
93.7	499.66
94	494.56
94.3	489.6
94.6	484.53
&
@target	G0.S1
@type	xy
25	2811.15
25.3	2799.71
25.6	2788.27
25.9	2776.82
26.2	2765.38
26.5	2753.94
26.8	2742.5
27.1	2731.29
27.4	2719.79
27.7	2708.4
28	2697.58
28.3	2687.11
28.6	2677.1
28.9	2668.52
29.2	2660.81
29.5	2653.45
29.8	2646.53
30.1	2640.62
30.4	2634.55
30.7	2629.82
31	2626.81
31.3	2626
31.6	2626.63
31.9	2629.49
32.2	2633.56
32.5	2638.97
32.8	2645.26
33.1	2652.93
33.4	2661.69
33.7	2671.63
34	2682.64
34.3	2695.08
34.6	2708.64
34.9	2723.51
35.2	2739.75
35.5	2756.85
35.8	2774.22
36.1	2791.97
36.4	2809.46
36.7	2826.69
37	2843.87
37.3	2861.27
37.6	2878.47
37.9	2895.75
38.2	2912.66
38.5	2929.11
38.8	2944.76
39.1	2959.96
39.4	2974.58
39.7	2988.67
40	3002.17
40.3	3015.28
40.6	3027.51
40.9	3038.75
41.2	3049.45
41.5	3059.71
41.8	3069.35
42.1	3079
42.4	3088.94
42.7	3098.56
43	3107.94
43.3	3117.68
43.6	3127.42
43.9	3137.52
44.2	3148.57
44.5	3160.95
44.8	3174.47
45.1	3189.75
45.4	3206.86
45.7	3226.19
46	3247.96
46.3	3272.66
46.6	3300.35
46.9	3330.91
47.2	3364.11
47.5	3399.38
47.8	3436.73
48.1	3475.5
48.4	3515.31
48.7	3555.42
49	3595.38
49.3	3633.1
49.6	3667.68
49.9	3697.52
50.2	3721.09
50.5	3736.73
50.8	3743.85
51.1	3740.92
51.4	3727.36
51.7	3703.33
52	3668.85
52.3	3624.37
52.6	3570.97
52.9	3510.25
53.2	3443
53.5	3370.95
53.8	3295.47
54.1	3218.4
54.4	3140.7
54.7	3063.99
55	2989.36
55.3	2917.68
55.6	2849.43
55.9	2784.74
56.2	2723.91
56.5	2666.5
56.8	2612.86
57.1	2562.36
57.4	2515.15
57.7	2470.58
58	2428.94
58.3	2389.23
58.6	2351.77
58.9	2316.3
59.2	2282.57
59.5	2250.16
59.8	2219.42
60.1	2189.95
60.4	2161.44
60.7	2134.04
61	2107.64
61.3	2081.95
61.6	2056.94
61.9	2032.66
62.2	2009.2
62.5	1986.29
62.8	1964.08
63.1	1942.47
63.4	1921.34
63.7	1900.39
64	1879.88
64.3	1859.43
64.6	1839.18
64.9	1818.99
65.2	1799.19
65.5	1779.52
65.8	1760.35
66.1	1741.38
66.4	1722.93
66.7	1704.67
67	1686.8
67.3	1669.06
67.6	1651.75
67.9	1634.61
68.2	1617.72
68.5	1600.95
68.8	1584.31
69.1	1567.82
69.4	1551.45
69.7	1535.19
70	1519.31
70.3	1503.73
70.6	1488.29
70.9	1472.99
71.2	1458.06
71.5	1442.86
71.8	1427.94
72.1	1412.84
72.4	1398.01
72.7	1383.11
73	1368.76
73.3	1354.26
73.6	1340.28
73.9	1326.32
74.2	1312.38
74.5	1298.29
74.8	1284.39
75.1	1270.61
75.4	1256.97
75.7	1243.71
76	1230.69
76.3	1217.75
76.6	1204.86
76.9	1192.13
77.2	1179.43
77.5	1166.8
77.8	1154.42
78.1	1142.15
78.4	1129.84
78.7	1117.69
79	1105.74
79.3	1093.88
79.6	1082.15
79.9	1070.82
80.2	1059.49
80.5	1048.33
80.8	1037.18
81.1	1026.24
81.4	1015.14
81.7	1004.32
82	993.58
82.3	982.98
82.6	972.25
82.9	961.62
83.2	950.71
83.5	939.71
83.8	928.81
84.1	917.99
84.4	907.33
84.7	897.07
85	887.01
85.3	876.84
85.6	867.1
85.9	857.47
86.2	847.76
86.5	838.11
86.8	828.7
87.1	818.92
87.4	808.99
87.7	799.06
88	788.95
88.3	778.85
88.6	768.89
88.9	759.01
89.2	749.29
89.5	739.8
89.8	730.31
90.1	720.78
90.4	711.43
90.7	701.92
91	692.36
91.3	682.75
91.6	673.46
91.9	664.13
92.2	655.09
92.5	646.3
92.8	637.63
93.1	628.8
93.4	620
93.7	610.93
94	601.63
94.3	592.31
94.6	582.7
&
@target	G0.S2
@type	xy
25	1922.66
25.3	1919.79
25.6	1916.91
25.9	1914.04
26.2	1911.17
26.5	1908.3
26.8	1905.43
27.1	1902.48
27.4	1899.2
27.7	1895.68
28	1892.31
28.3	1889.02
28.6	1886.33
28.9	1884.83
29.2	1884.2
29.5	1884.03
29.8	1884.41
30.1	1884.94
30.4	1884.8
30.7	1884.47
31	1884.64
31.3	1885.08
31.6	1886.38
31.9	1888.99
32.2	1892.78
32.5	1897.26
32.8	1902.93
33.1	1909.38
33.4	1916.46
33.7	1924.24
34	1933.05
34.3	1942.6
34.6	1952.82
34.9	1963.92
35.2	1975.74
35.5	1987.82
35.8	2000
36.1	2012.31
36.4	2024.45
36.7	2036.42
37	2048.49
37.3	2060.47
37.6	2072.42
37.9	2084.12
38.2	2095.68
38.5	2106.72
38.8	2117.43
39.1	2127.58
39.4	2137.35
39.7	2146.42
40	2155.04
40.3	2163.05
40.6	2170.69
40.9	2178.29
41.2	2185.66
41.5	2193.1
41.8	2200.73
42.1	2208.51
42.4	2216.01
42.7	2223.92
43	2231.99
43.3	2240.6
43.6	2249.95
43.9	2260.57
44.2	2272.46
44.5	2285.75
44.8	2300.5
45.1	2316.73
45.4	2334.54
45.7	2354.06
46	2375.77
46.3	2399.69
46.6	2425.88
46.9	2454.44
47.2	2485.24
47.5	2517.46
47.8	2550.84
48.1	2585.2
48.4	2619.71
48.7	2653.52
49	2686.27
49.3	2717.06
49.6	2744.7
49.9	2768.26
50.2	2786.85
50.5	2799.71
50.8	2805.65
51.1	2804.08
51.4	2794.31
51.7	2776.26
52	2749.71
52.3	2715.55
52.6	2674.24
52.9	2627.19
53.2	2575.21
53.5	2519.26
53.8	2460.22
54.1	2399.24
54.4	2336.94
54.7	2274.44
55	2212.86
55.3	2152.93
55.6	2095.27
55.9	2040.4
56.2	1988.26
56.5	1938.67
56.8	1891.7
57.1	1847.21
57.4	1804.88
57.7	1764.79
58	1727.13
58.3	1691.59
58.6	1657.96
58.9	1626.42
59.2	1596.75
59.5	1568.51
59.8	1541.71
60.1	1516.4
60.4	1492.22
60.7	1469.18
61	1447.27
61.3	1426.33
61.6	1406.34
61.9	1387.35
62.2	1369.22
62.5	1351.95
62.8	1335.39
63.1	1319.32
63.4	1303.55
63.7	1288.19
64	1272.96
64.3	1258.06
64.6	1243.51
64.9	1229.33
65.2	1215.27
65.5	1201.65
65.8	1188.19
66.1	1174.95
66.4	1161.86
66.7	1149.19
67	1136.72
67.3	1124.48
67.6	1112.45
67.9	1100.64
68.2	1088.75
68.5	1076.79
68.8	1064.94
69.1	1053.12
69.4	1041.55
69.7	1030.14
70	1019.04
70.3	1008.21
70.6	997.58
70.9	986.7
71.2	976.02
71.5	965.36
71.8	954.66
72.1	943.98
72.4	933.74
72.7	923.64
73	913.72
73.3	903.89
73.6	894.06
73.9	884.1
74.2	874
74.5	863.77
74.8	853.67
75.1	843.87
75.4	834.34
75.7	825.09
76	816.19
76.3	807.38
76.6	798.68
76.9	790
77.2	781.35
77.5	772.66
77.8	763.95
78.1	755.13
78.4	746.43
78.7	737.88
79	729.38
79.3	721.15
79.6	713.04
79.9	705.01
80.2	697
80.5	689.34
80.8	681.74
81.1	674.39
81.4	667.21
81.7	660.21
82	653.16
82.3	646.17
82.6	639.12
82.9	631.94
83.2	624.65
83.5	617.21
83.8	609.82
84.1	602.58
84.4	595.59
84.7	588.8
85	582.32
85.3	575.79
85.6	569.31
85.9	562.9
86.2	556.51
86.5	550.13
86.8	543.91
87.1	537.61
87.4	531.23
87.7	525
88	518.63
88.3	512.23
88.6	505.96
88.9	499.63
89.2	493.17
89.5	486.96
89.8	480.74
90.1	474.57
90.4	468.56
90.7	462.67
91	456.61
91.3	450.67
91.6	444.76
91.9	438.85
92.2	432.87
92.5	426.94
92.8	420.9
93.1	414.79
93.4	408.68
93.7	402.54
94	396.36
94.3	390.25
94.6	383.98
&
@target	G1.S0
@type	xy
25	25.78
25.3	55.85
25.6	51.56
25.9	51.56
26.2	51.56
26.5	51.9
26.8	49.67
27.1	46.09
27.4	44.34
27.7	43.38
28	43.16
28.3	42.48
28.6	42.08
28.9	46.23
29.2	53.14
29.5	59.09
29.8	64.99
30.1	67.99
30.4	60.28
30.7	45.51
31	32.12
31.3	19.35
31.6	8.36
31.9	3.52
32.2	2.93
32.5	1.52
32.8	-0.59
33.1	-2.71
33.4	-4.6
33.7	-6.57
34	-8.85
34.3	-10.88
34.6	-12.55
34.9	-14.98
35.2	-17.76
35.5	-19.4
35.8	-20.26
36.1	-21.58
36.4	-22.62
36.7	-23.07
37	-23.92
37.3	-25.02
37.6	-25.19
37.9	-25.09
38.2	-25.39
38.5	-25.31
38.8	-24.9
39.1	-24.95
39.4	-25.1
39.7	-24.73
40	-25.06
40.3	-26.18
40.6	-27.43
40.9	-28.92
41.2	-30.71
41.5	-32.25
41.8	-34.16
42.1	-36.24
42.4	-37.79
42.7	-39.83
43	-42.52
43.3	-44.4
43.6	-46.62
43.9	-49.93
44.2	-53.15
44.5	-55.87
44.8	-59.19
45.1	-62.01
45.4	-64.14
45.7	-66.44
46	-68.73
46.3	-70.76
46.6	-73.07
46.9	-74.94
47.2	-75.59
47.5	-75.51
47.8	-74.46
48.1	-72.02
48.4	-68.26
48.7	-63.86
49	-57.84
49.3	-50.37
49.6	-41.67
49.9	-31.96
50.2	-20.41
50.5	-8.01
50.8	5.98
51.1	21.37
51.4	37.07
51.7	52.79
52	68.21
52.3	82.09
52.6	94.05
52.9	105.03
53.2	114.08
53.5	121.75
53.8	128.11
54.1	133.05
54.4	136.09
54.7	137.11
55	135.82
55.3	132.96
55.6	129.23
55.9	124.39
56.2	119.84
56.5	115.83
56.8	111.17
57.1	106.08
57.4	101.79
57.7	97.2
58	92.09
58.3	87.64
58.6	83.38
58.9	78.51
59.2	74.03
59.5	70.17
59.8	66.26
60.1	62.59
60.4	59.36
60.7	56.17
61	52.98
61.3	50.27
61.6	47.62
61.9	45
62.2	42.56
62.5	40.4
62.8	38.57
63.1	37.32
63.4	36.44
63.7	35.68
64	34.98
64.3	33.67
64.6	32.33
64.9	31.35
65.2	30.47
65.5	29.69
65.8	29.44
66.1	29.07
66.4	28.31
66.7	27.52
67	26.99
67.3	26.79
67.6	26.59
67.9	26.64
68.2	26.74
68.5	26.49
68.8	25.89
69.1	25.44
69.4	25.01
69.7	24.64
70	24.34
70.3	24.17
70.6	24.01
70.9	24.01
71.2	24.11
71.5	23.86
71.8	23.75
72.1	23.76
72.4	23.5
72.7	23.23
73	23.38
73.3	23.36
73.6	23.14
73.9	22.92
74.2	22.76
74.5	22.72
74.8	22.52
75.1	22.47
75.4	22.59
75.7	22.48
76	22.22
76.3	22.3
76.6	22.28
76.9	21.83
77.2	21.55
77.5	21.35
77.8	20.72
78.1	20.47
78.4	21.04
78.7	21.47
79	21.4
79.3	21.48
79.6	21.13
79.9	20.15
80.2	19.48
80.5	19.64
80.8	19.76
81.1	19.73
81.4	19.9
81.7	19.58
82	18.92
82.3	18.76
82.6	18.84
82.9	18.82
83.2	19.26
83.5	19.42
83.8	19.21
84.1	19.41
84.4	19.38
84.7	18.92
85	18.97
85.3	19.03
85.6	18.31
85.9	17.86
86.2	18.01
86.5	17.6
86.8	17.26
87.1	17.42
87.4	17.48
87.7	17.41
88	17.7
88.3	17.84
88.6	18.02
88.9	18.48
89.2	18.38
89.5	18.11
89.8	17.88
90.1	17.34
90.4	16.67
90.7	16.66
91	16.79
91.3	16.85
91.6	17.13
91.9	17.48
92.2	17.29
92.5	17.13
92.8	17.17
93.1	16.98
[truncated: 478 more rows]

## Sheet: Fig10A
Control	Inhibitor	1 µM	5 µM	10 µM	15 µM	20 µM
92.5403	11.2096	118.933	109.471	86.2677	86.879	134.561
114.826	16.193	112.076	117.657	99.1052	110.627	108.926
92.6333		102.494	107.159	97.4706	103.344	139.252
		91.6233	113.75	94.5071	104.062	98.6135
		88.1016	100.089	60.0877	43.5824	53.8949
		107.77	108.86	92.3409	117.856	135.226
		112.009	121.511	113.684	126.92	133.352
		115.93	108.966	106.8	120.528	121.591

## Sheet: FIG10B
Control	Inhibitor	Ctx 5 µM	P75 1 µM	P75 50 µM	P75 100 µM	P76 1 µM	P76 50 µM	P76 100 µM	P78 1 µM	P78 50 µM	P78 100 µM
91.6618	4.48461	93.7082	82.9322	92.7657	92.8358	83.7211	83.9258	78.7586	84.1654	131.879	106.049
103.437	0.566802	93.7136	94.6237	87.4855	89.3272	83.0641	82.7006	78.0208	80.8669	121.714	69.8567
104.901		96.6566	94.454	93.5305	91.1906	83.4169	87.9567	81.1604	82.8837	125.048	104.279
		106.536	105.688	99.0423	98.4284	89.0122	96.0777	92.9973	85.9049	127.159	105.825
		114.929	112.621	100.459	104.578	96.8532	105.532	102.581	94.8552	129.518	104.218
		118.645	118.289	100.62	107.096	102.871	92.1034	95.3022	107.963	136.807	104.134
		132.929	115.333	102.212	107.085	111.402	92.9839	87.9028	104.527	135.762	111.951
		118.3	105.182	113.771	97.2382	98.0999	91.4544	88.9449	94.2656	127.388	115.406

[truncated: 2 more sheets: FIGS7-A, FIGS7-B]
